# Supplementary material for: Viral load suppression and HIV-1 drug resistance mutations in persons with HIV on TLD/TAFED in Zambia
Source: PLoS One. 2024 Sep 6;19(9):e0308869. doi: 10.1371/journal.pone.0308869 (PMC11379217; doi:10.1371/journal.pone.0308869)
Supplement: S2 File — (XLSX) [file pone.0308869.s002.xlsx]

## Sheet: Sheet1
Record ID	Study Number	Age	Sex	Weight	Height (cm)	BMI	Marital status	Employment status	Education status	CD4 Count	Current ART Regimen	Regimen before switching	Duration on ART (months)	Viral load suppression	VLS	Viral load before switching/initiation	VLSB4switch	Viral load after switching to TLD	VLSAswitch	Type of mutation	Creatinine	ALT	WBC	hemoglobin	Lymphocytes	Granulocyte count	Neutrophil count	Monocyte count	Eosinophil count	Basophil count	Platelets	SBP	DBP	Diabetes	Hypertension	How many doses has patient missed in past 30 days	History of TB?	History of OPIs	Number of sexual partners	Perinatal transmission of HIV	Complete?
272	6	19	Female	50.3	160	21	Single	Unemployed	Secondary	1320	INSTI-based	NNRTI + NRTI	174	Supppressed	1	20-1000 copies/ml	1	20-1000 copies/ml	1		38.3	28	5	13	3.01	1.44		0.55			307			No	No	0	No	No	Not disclosed	Yes	Complete
97	22	16	Female	44.5	160	18	Single	Unemployed	Secondary	787	INSTI-based	NNRTI + NRTI	120	Supppressed	1	20-1000 copies/ml	1	20-1000 copies/ml	1		58.66	32.1	5.7	12							233	122	82	No	No	0	No	No	Not disclosed	Yes	Complete
356	31	17	Male	60	170	21	Single	Unemployed	Secondary	837	INSTI-based	NNRTI + NRTI	108	Supppressed	1	20-1000 copies/ml	1	20-1000 copies/ml	1			13.7	4.85	11.4							375			No	No	0	No	No	Not disclosed	Yes	Complete
258	33	18	Female	45	155	18	Single	Unemployed	Secondary	1768	INSTI-based	NNRTI + NRTI	133	Supppressed	1	20-1000 copies/ml	1	20-1000 copies/ml	1		56.13	19.3	5	10.2							298	90	51	No	No	0	No	No	Not disclosed	Yes	Complete
267	46	16	Male	50.7	156	20.8	Single	Unemployed	Secondary	445	INSTI-based	NNRTI + NRTI	64	Supppressed	1	20-1000 copies/ml	1	20-1000 copies/ml	1		36.7	13.4	6.31	12.8							217			No	No	0	No	No	Not disclosed	Not indicated	Complete
63	58	18	Female	50	153	21	Single	Unemployed	Secondary	832	INSTI-based	INSTI-based	228	Supppressed	1	20-1000 copies/ml	1	20-1000 copies/ml	1		61.82	18.3	5.31	13							262			No	No	0	No	No	Not disclosed	Not indicated	Complete
247	68	16	Male	49	159	19.4	Single	Unemployed	Secondary		INSTI-based	NNRTI + NRTI	106	Supppressed	1	20-1000 copies/ml	1	20-1000 copies/ml	1		74.16	39.9	4.54	12.5							123	89	50	No	No	0	No	No	Not disclosed	Yes	Complete
109	115	19	Female	48	158	19	Single	Unemployed	Secondary	413	INSTI-based	NNRTI + NRTI	121	Supppressed	1	20-1000 copies/ml	1	20-1000 copies/ml	1			22.4	3.36	9.9							306			No	No	0	No	No	Not disclosed	Yes	Complete
89	118	15	Female	36.8	141	18.6	Single	Unemployed	Secondary	682	INSTI-based	PI-based	139	Supppressed	1	20-1000 copies/ml	1	20-1000 copies/ml	1		103.92	15.3	6.81	10							499	110	76	No	No	0	No	Yes	Not disclosed	Yes	Complete
306	154	16	Male	46.8	161	18	Single	Unemployed	Secondary	971	INSTI-based	NNRTI + NRTI	177	Supppressed	1	20-1000 copies/ml	1	20-1000 copies/ml	1		50.71	25.9												No	No	0	No	No	Not disclosed	Not indicated	Complete
190	172	46	Male	65.9	173	21	Married	Employed	Tertiary	472	INSTI-based	NNRTI + NRTI	64	Supppressed	1	20-1000 copies/ml	1	20-1000 copies/ml	1				3.6	12	1.71	1.6		0.29			137			No	No	1	No	No	1	No	Complete
77	173	46	Female	57.7	154	24	Divorced	Unemployed	No education		INSTI-based	NNRTI + NRTI	64	Supppressed	1	20-1000 copies/ml	1	20-1000 copies/ml	1		75.8											112	76	No	No	0	No	No	1	No	Complete
191	174	42	Female	62.7	166	24	Married	Unemployed	Secondary	470	INSTI-based	NNRTI + NRTI	64	Supppressed	1	20-1000 copies/ml	1	20-1000 copies/ml	1		71.2	9.1	7.1	14	3.28	3.31		0.51			281	102	56	No	No	0	No	No	1	No	Complete
79	177	32	Female	76.2	167	27	Married	Unemployed	Secondary	377	INSTI-based	NNRTI + NRTI	62	Supppressed	1	20-1000 copies/ml	1	20-1000 copies/ml	1		91.13	32.5	4.1	17.8							141	123	83	No	No	0	No	No	1	No	Complete
370	191	32	Male	53.4	160	20	Married	Unemployed	Secondary	170	INSTI-based	NNRTI + NRTI	61	Supppressed	1	20-1000 copies/ml	1	20-1000 copies/ml	1		79.09	29.7	4.99	10.3	1.88	2.43		0.68			415	112	60	No	No	0	No	Yes	1	No	Complete
377	195	42	Female	63.4	157	25.7	Married	Unemployed	Secondary		INSTI-based	NNRTI + NRTI	58	Supppressed	1	20-1000 copies/ml	1	20-1000 copies/ml	1		57.9	8.9	4.7	10.7	1.17	2.6		0.4			399			No	No	0	No	No	Not disclosed	Not indicated	Complete
385	202	52	Female	47.7	159	18	widowed	Unemployed	No education	1068	INSTI-based	NNRTI + NRTI	190	Supppressed	1	20-1000 copies/ml	1	20-1000 copies/ml	1				3.8	9.2	1.72	1.82		0.26			196			No	No	0	No	No	1	No	Complete
347	207	39	Male	63	161	24	Married	Unemployed	Secondary	429	INSTI-based	NNRTI + NRTI	83	Supppressed	1	20-1000 copies/ml	1	20-1000 copies/ml	1		103.37	67.7										120	72	No	No	0	No	No	1	No	Complete
74	209	37	Female	82	152	35	Married	Employed	Tertiary	326	INSTI-based	NNRTI + NRTI	54	Supppressed	1	20-1000 copies/ml	1	20-1000 copies/ml	1			29.6	4.71	13.6							211			No	No	> or =2	No	No	1	No	Complete
68	215	36	Female	66.7	162	25.4	Married	Unemployed	Tertiary		INSTI-based	NNRTI + NRTI	53	Supppressed	1	20-1000 copies/ml	1	20-1000 copies/ml	1		51.6		3.5	12							266	100	70	No	No	1	No	No	1	No	Complete
67	219	23	Male	80.1	185	23	Married	Unemployed	Primary	324	INSTI-based	NNRTI + NRTI	121	Supppressed	1	20-1000 copies/ml	1	20-1000 copies/ml	1		54.93	23.5	3.53	13.4							316	116	86	No	No	0	No	No	Not disclosed	Not indicated	Complete
345	225	42	Male	61.3	167	22	Divorced	Unemployed	Primary		INSTI-based	NNRTI + NRTI	50	Supppressed	1	20-1000 copies/ml	1	20-1000 copies/ml	1													127	69	No	No	0	No	No	1	No	Complete
38	235	20	Female	53.9	162	20	Single	Unemployed	No education	1077	INSTI-based	INSTI-based	123	Supppressed	1	20-1000 copies/ml	1	20-1000 copies/ml	1		47.23	23.2	5.3								270	125	70	No	No	0	No	No	Not disclosed	Not indicated	Complete
148	236	50	Female	72.9	171	26	Married	Unemployed	Secondary	397	INSTI-based	NNRTI + NRTI	120	Supppressed	1	20-1000 copies/ml	1	20-1000 copies/ml	1		74.93	21.1	3.99	12.1	1.14	2.31		0.54			256			No	No	0	No	No	Not disclosed	Not indicated	Complete
147	239	47	Male	61.3	172	20	Married	Unemployed	Secondary	349	INSTI-based	NNRTI + NRTI	119	Supppressed	1	20-1000 copies/ml	1	20-1000 copies/ml	1		84.99	25.8	2.2	14.1	0.92	1.14		0.14			161	123	79	No	No	0	No	No	Not disclosed	Not indicated	Complete
139	244	59	Male	106	184	31	Married	Employed	Tertiary	704	INSTI-based	NNRTI + NRTI	120	Supppressed	1	20-1000 copies/ml	1	20-1000 copies/ml	1		131.9	18.6	7.2	11.9	1.88	4.71		0.61			408	162	110	No	Yes	0	No	Yes	1	No	Complete
158	245	39	Male	64.9	176	21	Married	Employed	Tertiary	796	INSTI-based	NNRTI + NRTI	125	Supppressed	1	20-1000 copies/ml	1	20-1000 copies/ml	1		66	18.3	3.5	12.4	1.24	1.71		0.55			113	124	68	No	No	0	No	Yes	1	No	Complete
328	247	21	Female	48.1	153	20	Single	Unemployed	Secondary	1254	INSTI-based	NNRTI + NRTI	120	Supppressed	1	20-1000 copies/ml	1	20-1000 copies/ml	1		53.36	10.1										98	60	No	No	0	No	No	Not disclosed	Not indicated	Complete
149	249	52	Female	72.5	163	26	Married	Unemployed	Secondary	604	INSTI-based	INSTI-based	108	Supppressed	1	20-1000 copies/ml	1	20-1000 copies/ml	1		116.9	20.6	4.3	11.8	1.31	2.81		0.18			260	143	103	No	Yes	0	No	No	1	No	Complete
157	255	21	Female	56.6	157	22	Single	Unemployed	Secondary	1927	INSTI-based	NNRTI + NRTI	117	Supppressed	1	20-1000 copies/ml	1	20-1000 copies/ml	1			59.6	8.12	11.8	4.01	3.34		0.77			357			No	No	0	No	No	Not disclosed	Not indicated	Complete
327	264	38	Female	88.7	167	33	Married	Unemployed	Secondary		INSTI-based	NNRTI + NRTI	276	Supppressed	1	20-1000 copies/ml	1	20-1000 copies/ml	1		90.54	41												No	No	0	No	No	1	No	Complete
43	289	45	Female	68.4	159	27	Married	Employed	Secondary	513	INSTI-based	NNRTI + NRTI	152	Supppressed	1	20-1000 copies/ml	1	20-1000 copies/ml	1		67.64	42.6	5.15	11							341	139	80	No	No	0	No	Yes	1	No	Complete
42	294	23	Female	47.7	159	19	Single	Unemployed	Primary	925	INSTI-based	NNRTI + NRTI	158	Supppressed	1	20-1000 copies/ml	1	20-1000 copies/ml	1		53.38	20.04	5.59	10.4							423	104	71	No	No	0	No	No	1	Not indicated	Complete
382	297	23	Female	47.7	159	19	Single	Unemployed	Primary	925	INSTI-based	NNRTI + NRTI	144	Supppressed	1	20-1000 copies/ml	1	20-1000 copies/ml	1		53.38	20.04	5.59	10.4							423	105	71	No	No	0	No	No	Not disclosed	Not indicated	Complete
131	299	56	Female	51.7	155	21	widowed	Employed	Secondary	1186	INSTI-based	NNRTI + NRTI	146	Supppressed	1	20-1000 copies/ml	1	20-1000 copies/ml	1		85.2	20.4	4.86	12.8	3	1.46		0.4			209	192	96	No	Yes	1	No	Yes	1	No	Complete
211	314	43	Female	55.5	153	23	Married	Unemployed	Primary	464	INSTI-based	NNRTI + NRTI	132	Supppressed	1	20-1000 copies/ml	1	20-1000 copies/ml	1		78.94	21.8	10.5	7.6	2.61	5.71		2.18			482	110	76	No	No	0	No	Yes	1	No	Complete
216	320	36	Female	68	162	26	Married	Employed	Secondary	897	INSTI-based	NNRTI + NRTI	106	Supppressed	1	20-1000 copies/ml	1	20-1000 copies/ml	1		55.02	19.4	4.8	13.2	2.71	1.87		0.22			169	117	75	No	No	0	No	No	1	No	Complete
333	330	62	Female	58	158	23	widowed	Unemployed	No education	307	INSTI-based	INSTI-based	120	Supppressed	1	20-1000 copies/ml	1	20-1000 copies/ml	1			37.1	9.7	9.8	2.71	6.15		0.84			280	105	99	No	No	0	No	No	Not disclosed	Not indicated	Complete
307	333	64	Male	70.1	175	22.9	Married	Unemployed	Secondary	728	INSTI-based	NNRTI + NRTI	140	Supppressed	1	20-1000 copies/ml	1	20-1000 copies/ml	1		158.96	44.2										163	97	No	Yes	0	No	No	1	No	Complete
162	341	47	Female	43.9	148	19	widowed	Unemployed	Secondary	429	INSTI-based	NNRTI + NRTI	151	Supppressed	1	20-1000 copies/ml	1	20-1000 copies/ml	1		96.1	41.7	6.45	13.2							305	126	83	No	No	0	No	Yes	Not disclosed	No	Complete
371	347	54	Female	73.4	162	28	Divorced	Unemployed	Primary	1095	INSTI-based	NNRTI + NRTI	240	Supppressed	1	20-1000 copies/ml	1	20-1000 copies/ml	1		43.5	19.5										127	84	No	Yes	0	No	No	1	No	Complete
178	349	51	Female	62.4	157	25.3	Married	Unemployed	Primary	554	INSTI-based	NNRTI + NRTI	222	Supppressed	1	20-1000 copies/ml	1	20-1000 copies/ml	1		63.8	30	5.5	13.9	0.97	4		0.53			312	96	45	No	No	0	Yes	Yes	1	No	Complete
177	360	25	Male	53.8	164	19	Single	Unemployed	Tertiary	458	INSTI-based	NNRTI + NRTI	204	Supppressed	1	20-1000 copies/ml	1	20-1000 copies/ml	1		56.44	24.3	4.52	14.8							281	120	65	No	No	0	No	No	Not disclosed	Yes	Complete
128	362	23	Male	57.1	171	20	Single	Unemployed	Secondary	401	INSTI-based	PI-based	206	Supppressed	1	20-1000 copies/ml	1	20-1000 copies/ml	1		81.6	14.9	7.3	13.2	3.46	3.08		0.76			331	93	50	No	No	0	No	No	Not disclosed	Not indicated	Complete
122	368	20	Male	63	170	22	Single	Unemployed	Primary	496	INSTI-based	NNRTI + NRTI	108	Supppressed	1	20-1000 copies/ml	1	20-1000 copies/ml	1		66.18	28.4	3.3	12.9	1.5	1.6		0.2			38	97	58	No	No	0	No	No	Not disclosed	Not indicated	Complete
28	5	19	Female	55.8	154	24	Single	Unemployed	Secondary		INSTI-based	NNRTI + NRTI	169	Supppressed	1	20-1000 copies/ml	1	Target not detected	1		72.83	36.7	4.4	12.4	2.16	1.84		0.4			450			No	No	1	No	Yes	Not disclosed	Not indicated	Complete
336	9	17	Female	51.2	158.2	20	Single	Unemployed	Secondary		INSTI-based	NNRTI + NRTI	204	Supppressed	1	20-1000 copies/ml	1	Target not detected	1															No	No	0	No	No	Not disclosed	Yes	Complete
273	11	18	Female	59.2	148	26	Single	Unemployed	Secondary	823	INSTI-based	NNRTI + NRTI	204	Supppressed	1	20-1000 copies/ml	1	Target not detected	1		71.85	24.6	4.91	11.9	3.01	1.42		0.42			285			No	No	0	No	No	Not disclosed	Not indicated	Complete
271	13	18	Female	46.3	153	19	Single	Unemployed	Secondary	1191	INSTI-based	NNRTI + NRTI	228	Supppressed	1	20-1000 copies/ml	1	Target not detected	1		52.9	15.5	26.52	6.6	11.03	13.3		2.19			360			No	No	0	No	Yes	Not disclosed	Yes	Complete
343	14	18	Female	42.4	150	36.2	Single	Unemployed	Secondary	489	INSTI-based	NNRTI + NRTI	169	Supppressed	1	20-1000 copies/ml	1	Target not detected	1				5.33	13.2							392			No	No	0	No	No	Not disclosed	Not indicated	Complete
32	16	19	Male	63.8	185	19	Single	Unemployed	Primary	654	INSTI-based	NNRTI + NRTI	206	Supppressed	1	20-1000 copies/ml	1	Target not detected	1		67.59	35.2	6.58	12.9	2.73	3.33		0.52			398	130	77	No	No	0	No	No	Not disclosed	Yes	Complete
33	17	17	Female	49.8	167	17.9	Single	Unemployed	Secondary	1269	INSTI-based	PI-based	192	Supppressed	1	20-1000 copies/ml	1	Target not detected	1		76.31	31.3	4.79	12.4	2.63	1.87		0.29			284	100	62	No	No		No	No	Not disclosed	Yes	Complete
255	29	16	Male	43.7	161	17	Single	Unemployed	Secondary	773	INSTI-based	NNRTI + NRTI	109	Supppressed	1	20-1000 copies/ml	1	Target not detected	1		77.29	20.1	5.6	14.1	4.13	1.08		0.39			246	96	49	No	No	1	No	Yes	Not disclosed	Yes	Complete
257	32	17	Male	50.1	166	18.2	Single	Unemployed	Secondary	779	INSTI-based	NNRTI + NRTI	126	Supppressed	1	20-1000 copies/ml	1	Target not detected	1		51.3	17	4.44	14							433	100	52	No	No	1	No	No	Not disclosed	Yes	Complete
260	35	16	Female	48.9	166	17	Single	Unemployed	Secondary	255	INSTI-based	PI-based	127	Supppressed	1	20-1000 copies/ml	1	Target not detected	1		59.85	25.5	2.46	13.2							207	100	49	No	No	0	No	No	Not disclosed	Yes	Complete
263	38	15	Male	68.7	169	20	Single	Unemployed	Secondary	513	INSTI-based	NNRTI + NRTI	128	Supppressed	1	20-1000 copies/ml	1	Target not detected	1		53.11	14.6	2.96	12							349	90	47	No	No	0	No	No	Not disclosed	Yes	Complete
265	42	18	Female	68.4	179	21	Single	Unemployed	Secondary	656	INSTI-based	NNRTI + NRTI	66	Supppressed	1	20-1000 copies/ml	1	Target not detected	1		71.53	20	9.28	13.4							394	100	51	No	No	0	No	No	Not disclosed	Yes	Complete
266	45	18	Female	63.1	164	23.5	Single	Unemployed	Secondary	510	INSTI-based	NNRTI + NRTI	64	Supppressed	1	20-1000 copies/ml	1	Target not detected	1		53.9	12.6	4.88	13.6							274			No	No	0	No	No	Not disclosed	Yes	Complete
238	61	16	Male	57.5	176	18	Single	Unemployed	Secondary	282	INSTI-based	PI-based	60	Supppressed	1	20-1000 copies/ml	1	Target not detected	1		55.2	10.5	7.28	10.7							459	95	51	No	No	0	No	No	Not disclosed	Yes	Complete
357	62	16	Female	53.4	157	21	Single	Unemployed	Secondary	1003	INSTI-based	NNRTI + NRTI	50	Supppressed	1	20-1000 copies/ml	1	Target not detected	1		69.66	14	5.7	9.7							209			No	No	0	No	No	Not disclosed	Yes	Complete
243	64	20	Male	53.1	158	22	Single	Unemployed	Secondary	232	INSTI-based	NNRTI + NRTI	51	Supppressed	1	20-1000 copies/ml	1	Target not detected	1		60.5	100.7	6.9	13.4							648	90	49	No	No	0	No	No	Not disclosed	Not indicated	Complete
244	66	16	Male	16	170	18	Single	Unemployed	Secondary	653	INSTI-based	NNRTI + NRTI	108	Supppressed	1	20-1000 copies/ml	1	Target not detected	1		48.78	9.5	5.87	11.9							394	97	51	No	No	0	No	No	Not disclosed	Yes	Complete
14	79	17	Male	58	164	22	Single	Unemployed	Secondary	714	INSTI-based	NNRTI + NRTI	89	Supppressed	1	20-1000 copies/ml	1	Target not detected	1		60.31	21.1	5	12.7							390			No	No	0	No	Yes	1	Yes	Complete
237	84	17	Male	50.4	170	17	Single	Unemployed	Secondary	978	INSTI-based	PI-based	142	Supppressed	1	20-1000 copies/ml	1	Target not detected	1		56.88	19.8	5.76	9.4							480			No	No	0	No	No	Not disclosed	Yes	Complete
249	93	16	Male	40.1	155	16	Single	Unemployed	Secondary	896	INSTI-based	NNRTI + NRTI	111	Supppressed	1	20-1000 copies/ml	1	Target not detected	1		46.3	17.4	4.02	12.5							363			No	No	0	No	No	Not disclosed	Yes	Complete
250	96	18	Female	41.5	163	18	Single	Unemployed	Secondary	1064	INSTI-based	NNRTI + NRTI	90	Supppressed	1	20-1000 copies/ml	1	Target not detected	1		56.11	19.2												No	No	0	No	No	Not disclosed	Yes	Complete
21	107	15	Male	45.2	155	19	Single	Unemployed	Secondary	721	INSTI-based	PI-based	120	Supppressed	1	20-1000 copies/ml	1	Target not detected	1		32.3	16.9	13.1								370	121	83	No	No	0	No	No	Not disclosed	Not indicated	Complete
20	109	17	Female	61.2	168	22	Single	Unemployed	Secondary	829	INSTI-based	NNRTI + NRTI	168	Supppressed	1	20-1000 copies/ml	1	Target not detected	1		38.9	15.6	2.9								362	98	52	No	No	0	No	No	Not disclosed	Yes	Complete
19	110	16	Male	59.2	170	21	Single	Unemployed	Secondary	1146	INSTI-based	NNRTI + NRTI	168	Supppressed	1	20-1000 copies/ml	1	Target not detected	1		41.98	18.5	4.5	13.6							348	110	66	No	No	0	No	No	Not disclosed	Not indicated	Complete
228	128	18	Male	43.3	166	16	Single	Unemployed	Secondary	835	INSTI-based	NNRTI + NRTI	117	Supppressed	1	20-1000 copies/ml	1	Target not detected	1		65.7	7.5	4.44	12.6	2.76	1.09		0.59			221	100	51	No	No	0	No	No	Not disclosed	Yes	Complete
225	131	31	Female	109.8	168	38	Married	Unemployed	Tertiary	351	INSTI-based	NNRTI + NRTI	71	Supppressed	1	20-1000 copies/ml	1	Target not detected	1		62.8		4.31	13.4	1.85	2.08		0.38			267	110	62	No	No	0	No	Yes	1	No	Complete
222	134	36	Male	49	171	17	Married	Unemployed	Secondary	392	INSTI-based	NNRTI + NRTI	72	Supppressed	1	20-1000 copies/ml	1	Target not detected	1		120	50	3.7	15	1.44	2.02		0.24			116	103	55	No	No	0	No	No	1	No	Complete
2	152	20	Male	65.1	180	20	Single	Unemployed	Secondary	431	INSTI-based	NNRTI + NRTI	140	Supppressed	1	20-1000 copies/ml	1	Target not detected	1		123.41	19.7	5.12	12.7	1.53	3.12		0.38			264	112	81	No	No	0	No	No	Not disclosed	Yes	Complete
201	170	25	Male	76.4	185	22.3	Single	Unemployed	Secondary	304	INSTI-based	NNRTI + NRTI	65	Supppressed	1	20-1000 copies/ml	1	Target not detected	1		71.35	17.7	4.71	14.8	2.37		1.58	0.58	0.171	0.009	312			No	No	0	No	No	Not disclosed	Not indicated	Complete
202	171	31	Female	55.5	152	24	Married	Unemployed	Secondary	1057	INSTI-based	NNRTI + NRTI	72	Supppressed	1	20-1000 copies/ml	1	Target not detected	1		65.3	19.9	5.7	11.5	1.84	3.35		0.51			208			No	No	0	No	No	Not disclosed	Not indicated	Complete
78	175	37	Female	70.1	151	30	Married	Unemployed	Secondary	417	INSTI-based	NNRTI + NRTI	84	Supppressed	1	20-1000 copies/ml	1	Target not detected	1		68.12	19.5	4.5	14.5							269	115	71	No	No	1	No	Yes	1	No	Complete
82	183	33	Female	53.9	163	20	Married	Unemployed	Secondary	315	INSTI-based	NNRTI + NRTI	61	Supppressed	1	20-1000 copies/ml	1	Target not detected	1		157	16.1	5.2	14.3							180	107	66	No	No		No	No	1	No	Complete
86	186	39	Female	68.1	165	25	Married	Employed	Tertiary	593	INSTI-based	NNRTI + NRTI	60	Supppressed	1	20-1000 copies/ml	1	Target not detected	1		171.36	30	4.6	13.8							220	108	69	No	No	0		No	1	No	Complete
55	188	50	Female	59.3	158	23	widowed	Unemployed	Primary	476	INSTI-based	NNRTI + NRTI	60	Supppressed	1	20-1000 copies/ml	1	Target not detected	1		70.33	9.1	4.26	12.7							305	113	86	No	No	0	No	No	1	No	Complete
198	194	28	Female	48.9	160	19	Single	Unemployed	Secondary	421	INSTI-based	NNRTI + NRTI	57	Supppressed	1	20-1000 copies/ml	1	Target not detected	1		38.2	3.69	3.34	10	1.46	1.4		0.48			153			No	No	0	No	No	Not disclosed	Not indicated	Complete
208	204	27	Female	61.8	168	20	Single	Unemployed	Secondary	515	INSTI-based	NNRTI + NRTI	114	Supppressed	1	20-1000 copies/ml	1	Target not detected	1		35.4	25.8	4	8.4	1.9	1.84		0.26			268	113	66	No	No	0	No	No	1	Not indicated	Complete
73	205	46	Male	49	169	17.2	Married	Employed	Secondary	240	INSTI-based	NNRTI + NRTI	116	Supppressed	1	20-1000 copies/ml	1	Target not detected	1		95.97	12.3	3.87	13.1							219	140	104	No	Yes	0	No	No	1	No	Complete
346	206	47	Female	64	168	22.7	Married	Unemployed	Primary	541	INSTI-based	NNRTI + NRTI	120	Supppressed	1	20-1000 copies/ml	1	Target not detected	1													112	76	No	No	0	No	No	1	No	Complete
76	208	22	Male	52.3	179	16	Single	Unemployed	Secondary	354	INSTI-based	PI-based	115	Supppressed	1	20-1000 copies/ml	1	Target not detected	1		65.99	9.3	4.83	10.4							443	129	79	No	No	0	No	No	Not disclosed	Not indicated	Complete
71	213	20	Female	47.2	157	19	Single	Unemployed	Primary	115	INSTI-based	INSTI-based	124	Supppressed	1	20-1000 copies/ml	1	Target not detected	1		15.1	16	3.7	11.8							223	98	51	No	No	0	No	No	Not disclosed	Not indicated	Complete
196	224	55	Female	53	152	22	Married	Unemployed	Primary	655	INSTI-based	NNRTI + NRTI	48	Supppressed	1	20-1000 copies/ml	1	Target not detected	1		69.6	14.1	3.3	12.6	1.61	1.45		0.24			210			No	No	0	No	No	1	No	Complete
182	230	42	Female	49.9	153	21	Married	Unemployed	Primary	884	INSTI-based	NNRTI + NRTI	120	Supppressed	1	20-1000 copies/ml	1	Target not detected	1		57.94	39.1	5.5	11.4	1.4	3.13		0.97			395	116	69	No	No	0	No	No	1	No	Complete
41	238	43	Female	71.8	156	29.5	Married	Employed	Tertiary	493	INSTI-based	PI-based		Supppressed	1	20-1000 copies/ml	1	Target not detected	1		77.47	9.1	4.79	10.2							291	126	78	No	No	1	No	No	1	Yes	Complete
331	248	55	Male	62	175	20	Married	Unemployed	Primary	337	INSTI-based	NNRTI + NRTI	120	Supppressed	1	20-1000 copies/ml	1	Target not detected	1													164	87	No	No	0	No	No	1	No	Complete
154	258	51	Female	59.7	161	22	Divorced	Unemployed	Primary	484	INSTI-based	NNRTI + NRTI	131	Supppressed	1	20-1000 copies/ml	1	Target not detected	1		68.52	12.5	3.48	13.3							189	128	86	No	No	0	No	No	1	No	Complete
151	261	20	Female	54.6	167	19.9	Single	Unemployed	Secondary	642	INSTI-based	NNRTI + NRTI	131	Supppressed	1	20-1000 copies/ml	1	Target not detected	1		39.51	14.7	5.6	12	2.51	2.55		0.54			406	85	51	No	No	0	No	No	Not disclosed	Not indicated	Complete
324	268	31	Female	58.4	161	22	Married	Unemployed	Secondary	941	INSTI-based	NNRTI + NRTI	142	Supppressed	1	20-1000 copies/ml	1	Target not detected	1				6.71	14.5							318	116	68	No	No	0	No	No	1	No	Complete
334	283	30	Female	161	73.7	27	Single	Unemployed	Secondary	567	INSTI-based	NNRTI + NRTI	118	Supppressed	1	20-1000 copies/ml	1	Target not detected	1			18.4	6	13.5	2.81	2.92		0.27			377	110	74	No	No	0	No	No	1	Not indicated	Complete
321	286	49	Male	70	177	22	Married	Employed	Tertiary	1134	INSTI-based	NNRTI + NRTI	141	Supppressed	1	20-1000 copies/ml	1	Target not detected	1		90.87	18										123	85	No	No	0	No	No	1	No	Complete
136	287	38	Female	52.4	160	20	Married	Unemployed	Secondary	375	INSTI-based	NNRTI + NRTI	194	Supppressed	1	20-1000 copies/ml	1	Target not detected	1		57.9		4.3	11.7	2.41	1.61		0.28			227	97	62	No	No	0	No	Yes	1	No	Complete
137	288	53	Female	69.8	158	27	Married	Unemployed	Primary	415	INSTI-based	NNRTI + NRTI	144	Supppressed	1	20-1000 copies/ml	1	Target not detected	1		67.2	9.1	4.4	12.6	1.79	2.29		0.32			186	147	98	No	Yes	0	No	No	1	No	Complete
322	305	43	Female	62.2	165	22	widowed	Unemployed	Secondary	445	INSTI-based	NNRTI + NRTI	141	Supppressed	1	20-1000 copies/ml	1	Target not detected	1			15.1	5.1	10.9	1.22	3.6		0.28			467	108	60	No	No	0	Yes	Yes	1	No	Complete
242	307	34	Female	60.2	166	22	Married	Employed	Tertiary	306	INSTI-based	NNRTI + NRTI	119	Supppressed	1	20-1000 copies/ml	1	Target not detected	1		68.28	11.6	4.9	10.9	2.11	2.26		0.53			148	87	52	No	No	0	No	No	1	No	Complete
241	308	47	Female	92.6	164	34	Married	Unemployed	Secondary	726	INSTI-based	NNRTI + NRTI	28	Supppressed	1	20-1000 copies/ml	1	Target not detected	1		89.12	9	3.5	12.2	1.66	1.62		0.22			364	112	70	No	No	0	No	No	1	No	Complete
309	310	34	Female	83.8	165	30.8	Married	Unemployed	Secondary	1276	INSTI-based	NNRTI + NRTI	139	Supppressed	1	20-1000 copies/ml	1	Target not detected	1		53.07	16										117	80	No	No	0	No	No	1	No	Complete
215	311	50	Female	58.8	160	23	Married	Employed	Tertiary	626	INSTI-based	NNRTI + NRTI	138	Supppressed	1	20-1000 copies/ml	1	Target not detected	1		58.7	11.8	2.8	12	1.46	1.1		0.24			208	108	70	No	No	0	No	No	1	No	Complete
214	312	45	Female	67.2	170	24	Married	Unemployed	Secondary	466	INSTI-based	NNRTI + NRTI	144	Supppressed	1	20-1000 copies/ml	1	Target not detected	1		47.3	15.7	4.12	9.2	1.22	2.36		0.54			289	116	72	No	No	0	No	Yes	1	No	Complete
308	316	45	Female	63.7	155	26	Single	Employed	Tertiary	516	INSTI-based	NNRTI + NRTI	133	Supppressed	1	20-1000 copies/ml	1	Target not detected	1													175	110	No	No	0	No	No	1	No	Complete
167	328	44	Female	75.1	157	30	Married	Unemployed	Tertiary	291	INSTI-based	NNRTI + NRTI	149	Supppressed	1	20-1000 copies/ml	1	Target not detected	1		44.6	16.4	4.9	8.9	1	3.71		0.19			267	112	54	No	No	0	No	No	1	No	Complete
166	329	45	Female	65.5	153	28	Divorced	Unemployed	Secondary	618	INSTI-based	NNRTI + NRTI	146	Supppressed	1	20-1000 copies/ml	1	Target not detected	1		61	29.3	4.81	12.5							355	133	86	No	No	0	No	No	1	No	Complete
34	332	42	Male	59.6	172	20.1	Married	Employed	Primary	629	INSTI-based	NNRTI + NRTI	120	Supppressed	1	20-1000 copies/ml	1	Target not detected	1		63	62.1	7.61	14.9	1.46	5.71		0.44			206	108	73	No	No	0	No	No	1	No	Complete
314	339	26	Female	58.3	158	24	Single	Unemployed	Secondary	753	INSTI-based	NNRTI + NRTI	200	Supppressed	1	20-1000 copies/ml	1	Target not detected	1		66.76	30.6	4.5	15.9							246	124	88	No	No	> or =2	Yes	Yes	1	Yes	Complete
159	345	28	Female	66.9	159	26	Married	Employed	Tertiary	513	INSTI-based	NNRTI + NRTI	209	Supppressed	1	20-1000 copies/ml	1	Target not detected	1		60.41	10.9	4.58	13.1	1.66	2.41		0.51			176	109	75	No	No	0	No	Yes	1	Yes	Complete
179	346	20	Male	79	188	23	Single	Unemployed	Tertiary	420	INSTI-based	NNRTI + NRTI	207	Supppressed	1	20-1000 copies/ml	1	Target not detected	1		153.2	24.7	4.58	14.7	1.01	3.25		0.321			303	114	67	No	No	0	No	No	Not disclosed	Yes	Complete
315	350	29	Female	73.5	159	29	Single	Employed	Tertiary	676	INSTI-based	NNRTI + NRTI	204	Supppressed	1	20-1000 copies/ml	1	Target not detected	1		77.9	47.2	4	12.6	2.4	1.42		0.18			275	105	69	No	No	0	Yes	Yes	1	Not indicated	Complete
317	352	22	Female	57.1	177	19	Single	Unemployed	Secondary	358	INSTI-based	PI-based	200	Supppressed	1	20-1000 copies/ml	1	Target not detected	1		95.66	19.5										106	60	No	No	0	Yes	Yes	Not disclosed	Yes	Complete
175	355	29	Male	46	166	17	Single	Unemployed	Secondary	314	INSTI-based	NNRTI + NRTI	197	Supppressed	1	20-1000 copies/ml	1	Target not detected	1		26.95	23.7	4.3	9.4							514	128	89	No	No	0	No	Yes	1	Not indicated	Complete
312	356	20	Female	63	155	26.2	Single	Unemployed	Secondary	592	INSTI-based	NNRTI + NRTI	228	Supppressed	1	20-1000 copies/ml	1	Target not detected	1		50.29		4.1	11.6	2.33	1.59		0.18			286	119	90	No	No	0	No	No	1	Yes	Complete
116	358	25	Female	46	156	18.9	Single	Unemployed	Secondary	401	INSTI-based	NNRTI + NRTI	198	Supppressed	1	20-1000 copies/ml	1	Target not detected	1		57.78	18.8	4.27	9.8	1.6	2.32		0.35			408	110	79	No	No	> or =2	Yes	Yes	1	Yes	Complete
125	364	27	Female	61.1	169	21	Single	Unemployed	Secondary	420	INSTI-based	NNRTI + NRTI	204	Supppressed	1	20-1000 copies/ml	1	Target not detected	1		28.43	16.5	5	13.5	2.17	2.34		0.49			397	114	79	No	No	0	No	No	Not disclosed	Not indicated	Complete
115	373	24	Female	52.7	157	21	Single	Unemployed	Primary	372	INSTI-based	NNRTI + NRTI	187	Supppressed	1	20-1000 copies/ml	1	Target not detected	1		61.48	27.1	3	10.9	1.64	1.1		0.26			218	119	75	No	No	0	No	No	1	Yes	Complete
121	380	27	Female	45.3	162	17	Single	Unemployed	Secondary	586	INSTI-based	NNRTI + NRTI	132	Supppressed	1	20-1000 copies/ml	1	Target not detected	1		67.32	17.3	3.9	11.8	1.51	2.17		0.22			153	115	67	No	No	0	No	No	Not disclosed	Not indicated	Complete
44	383	20	Male	47.8	164	18	Single	Unemployed	Secondary	664	INSTI-based	NNRTI + NRTI	167	Supppressed	1	20-1000 copies/ml	1	Target not detected	1		78.2	24.9	3.49	13.2							236	93	56	No	No	0	No	Yes	Not disclosed	Yes	Complete
119	384	48	Female	53	166	19	Divorced	Unemployed	Primary	347	INSTI-based	NNRTI + NRTI	159	Supppressed	1	20-1000 copies/ml	1	Target not detected	1		66.64	27.7	2.7	10.2	1.34	1		0.36			205	116	82	No	No	0	No	No	Not disclosed	Not indicated	Complete
352	44	19	Male	50	161	19	Single	Unemployed	Secondary	329	INSTI-based	NNRTI + NRTI	65	Supppressed	1	20-1000 copies/ml	1	less than 20 copies/ml	1		49.7	18.5												No	No	0	No	No	Not disclosed	Not indicated	Complete
350	48	18	Female	48	144	23	Single	Unemployed	Secondary	595	INSTI-based	NNRTI + NRTI	168	Supppressed	1	20-1000 copies/ml	1	less than 20 copies/ml	1				8.9	10.8							276					0	No	No	Not disclosed	Yes	Complete
358	63	16	Female	39.1	156	16	Single	Unemployed	Secondary	1277	INSTI-based	NNRTI + NRTI	54	Supppressed	1	20-1000 copies/ml	1	less than 20 copies/ml	1		78.78	46.6												No	No	0	No	No	Not disclosed	Yes	Complete
245	67	18	Male	59	168	21	Single	Unemployed	Secondary	913	INSTI-based	NNRTI + NRTI	108	Supppressed	1	20-1000 copies/ml	1	less than 20 copies/ml	1		60.11	11.7	4.74	10.3							347			No	No	0	No	No	Not disclosed	Yes	Complete
11	76	19	Female	58.8	160	23	Single	Unemployed	Secondary	1066	INSTI-based	PI-based	96	Supppressed	1	20-1000 copies/ml	1	less than 20 copies/ml	1		39.4	20.8	3.08	12.7							275	106	75	No	No	0	No	No	Not disclosed	Not indicated	Complete
111	80	16	Female	46.7	161	18	Single	Unemployed	Secondary	1007	INSTI-based	PI-based	95	Supppressed	1	20-1000 copies/ml	1	less than 20 copies/ml	1		69.46	15	4.8	12.9							267	113	76	No	No	0	No	No	Not disclosed	Yes	Complete
87	81	17	Male	38.8	159	16	Single	Unemployed	Secondary	524	INSTI-based	PI-based	84	Supppressed	1	20-1000 copies/ml	1	less than 20 copies/ml	1		56.41	13.1	3.6	9							723			No	No	0	No	No	Not disclosed	Yes	Complete
206	85	52	Female	47.7	159	18	Married	Employed	Tertiary	1068	INSTI-based	NNRTI + NRTI	122	Supppressed	1	20-1000 copies/ml	1	less than 20 copies/ml	1				3.8	9.2	1.72	1.82		0.26			196	100	52	No	No	0	No	No	1	No	Complete
18	111	15	Male	49.8	166	18.1	Single	Unemployed	Secondary	403	INSTI-based	NNRTI + NRTI	168	Supppressed	1	20-1000 copies/ml	1	less than 20 copies/ml	1		51.51	20.2	3.94	13.4							241	110	82	No	No	0	No	No	Not disclosed	Yes	Complete
94	123	19	Male	54.3	168	19	Single	Unemployed	Secondary	604	INSTI-based	PI-based	135	Supppressed	1	20-1000 copies/ml	1	less than 20 copies/ml	1		61.2	26.8	4.01	12.3							282	116	74	No	No	0	No	No	Not disclosed	Yes	Complete
234	124	34	Female	65.8	165	24.1	Single	Unemployed	Secondary	783	INSTI-based	NNRTI + NRTI	139	Supppressed	1	20-1000 copies/ml	1	less than 20 copies/ml	1		72.4	7.2	4.45	13							251	120	63	No	No	0	No	No	1	No	Complete
8	140	23	Female	53.7	155	22	Single	Unemployed	Primary	836	INSTI-based	NNRTI + NRTI	156	Supppressed	1	20-1000 copies/ml	1	less than 20 copies/ml	1		49.42	20.1	4.79	10							573	100	58	No	No	0	No	Yes	Not disclosed	Yes	Complete
7	143	18	Male	62	182	19	Single	Unemployed	Secondary	1059	INSTI-based	NNRTI + NRTI	192	Supppressed	1	20-1000 copies/ml	1	less than 20 copies/ml	1		53	31.1	12.4	8.9							383	121	78	No	No	0	No	No	Not disclosed	Yes	Complete
5	148	18	Female	44.2	161	17.1	Single	Unemployed	Secondary	866	INSTI-based	NNRTI + NRTI	178	Supppressed	1	20-1000 copies/ml	1	less than 20 copies/ml	1		68.42	21.2	4	13.4	2.58	1.14		0.28			253	111	68	No	No	0	No	Yes	Not disclosed	Yes	Complete
200	176	49	Female	46.1	154	19	Married	Employed	Tertiary	437	INSTI-based	NNRTI + NRTI	63	Supppressed	1	20-1000 copies/ml	1	less than 20 copies/ml	1		97.28	36.3	4.5	12.1	1.8	2.5		0.2			208			No	No	0	No	Yes	1	No	Complete
83	184	36	Female	57.8	161	22	Divorced	Unemployed	Primary	531	INSTI-based	NNRTI + NRTI	63	Supppressed	1	20-1000 copies/ml	1	less than 20 copies/ml	1		112.37	25.2										126	87	No	No	0	No	No	1	No	Complete
84	185	25	Female	90.5	160	35	Single	Unemployed	Secondary	496	INSTI-based	NNRTI + NRTI	60	Supppressed	1	20-1000 copies/ml	1	less than 20 copies/ml	1		88.36	20.9	7.5	12.4							276	112	82	No	No	0	No	No	Not disclosed	Not indicated	Complete
85	187	47	Female	59.1	149	26	widowed	Employed	Tertiary	519	INSTI-based	NNRTI + NRTI	66	Supppressed	1	20-1000 copies/ml	1	less than 20 copies/ml	1		90.13	28.3									244	121	84	No	No	0	No	No	1	No	Complete
381	199	16	Female	54.4	162	21	Single	Unemployed	Primary		INSTI-based	NNRTI + NRTI	51	Supppressed	1	20-1000 copies/ml	1	less than 20 copies/ml	1		48.96	28.5	9	12	4	4.6		0.4			338			No	No	1	No	No	Not disclosed	Yes	Complete
236	263	44	Female	52.3	170	18.1	Married	Unemployed	Secondary	1064	INSTI-based	NNRTI + NRTI	141	Supppressed	1	20-1000 copies/ml	1	less than 20 copies/ml	1		75.85	24.5	3.88	10.7							481	92	60	No	No	0	No	No	1	No	Complete
366	296	22	Female	46.3	160	18	Single	Unemployed	Secondary	342	INSTI-based	NNRTI + NRTI	146	Supppressed	1	20-1000 copies/ml	1	less than 20 copies/ml	1				7.5	11.5							165			No	No	0	No	Yes	Not disclosed	Not indicated	Complete
218	322	46	Female	59.3	162	22	Married	Unemployed	Primary	636	INSTI-based	NNRTI + NRTI	144	Supppressed	1	20-1000 copies/ml	1	less than 20 copies/ml	1		71.23	29.7	5	14.6	2.62	2.22		0.16			170	103	56	No	No	0	No	Yes	1	No	Complete
313	337	25	Male	60.5	175	19.8	Single	Unemployed	Secondary	701	INSTI-based	NNRTI + NRTI	144	Supppressed	1	20-1000 copies/ml	1	less than 20 copies/ml	1				5.2	13.5	1.7	3.16		0.34			271	119	72	No	No	0			Not disclosed	Not indicated	Complete
160	343	21	Female	56	157	22	Single	Unemployed	Tertiary	652	INSTI-based	NNRTI + NRTI	209	Supppressed	1	20-1000 copies/ml	1	less than 20 copies/ml	1		48	22	11.4	12.3	2.26	8.85		0.29			214	110	77	No	No	0	No	No	Not disclosed	Yes	Complete
99	20	15	Female	53.1	152	23	Single	Unemployed	Secondary	704	INSTI-based	NNRTI + NRTI	135	Supppressed	1	>1000 copies/ml	0	20-1000 copies/ml	1				4.1	12.7							219	104	66	No	No	0	No	No	Not disclosed	Yes	Complete
98	21	19	Male	47.5	168	16.4	Single	Unemployed	Secondary	620	INSTI-based	NNRTI + NRTI	112	Supppressed	1	>1000 copies/ml	0	20-1000 copies/ml	1		31.5	20.3												No	No	0	No	Yes	Not disclosed	Yes	Complete
252	26	18	Female	59.1	161	23	Single	Unemployed	Secondary	1150	INSTI-based	NNRTI + NRTI	108	Supppressed	1	>1000 copies/ml	0	20-1000 copies/ml	1		74	19.4	5.6	11.7							296	103	61	No	No	0	No	No	Not disclosed	Yes	Complete
254	28	15	Female	71.7	161	27	Single	Unemployed	Secondary	692	INSTI-based	PI-based	84	Supppressed	1	>1000 copies/ml	0	20-1000 copies/ml	1		43.68	12.4	3.28	12							257	88	50	No	No	0	No	No	Not disclosed	Yes	Complete
256	30	15	Female	48.7	157	18	Single	Unemployed	Secondary	892	INSTI-based	NNRTI + NRTI	111	Supppressed	1	>1000 copies/ml	0	20-1000 copies/ml	1		31.89	9.7	7.19	10.5							409			No	No	0	No	No	Not disclosed	Yes	Complete
259	34	15	Female	67.7	151	30	Single	Unemployed	Secondary	398	INSTI-based	PI-based	132	Supppressed	1	>1000 copies/ml	0	20-1000 copies/ml	1		9.22	19.7	4.4	12.6							224			No	No	0	No	No	Not disclosed	Yes	Complete
261	36	16	Female	53.4	147	23	Single	Unemployed	Secondary	671	INSTI-based	PI-based	71	Supppressed	1	>1000 copies/ml	0	20-1000 copies/ml	1		47.7	19.9	5.3	10							403	92	40	No	No	0	No	Yes	Not disclosed	Yes	Complete
56	54	18	Male	42.5	161	16	Single	Unemployed	Secondary	1069	INSTI-based	PI-based	226	Supppressed	1	>1000 copies/ml	0	20-1000 copies/ml	1		66.7	23.3	5.62	12	2.76	1.91		0.95			203	115	69	No	No	> or =2	No	No	Not disclosed	Yes	Complete
340	57	19	Male	50.6	169	17.7	Single	Unemployed	Secondary	512	INSTI-based	PI-based	192	Supppressed	1	>1000 copies/ml	0	20-1000 copies/ml	1		86.64	14.7												No	No	> or =2	No	No	Not disclosed	Not indicated	Complete
339	59	19	Female	62	157	25	Single	Unemployed	Secondary	1081	INSTI-based	NNRTI + NRTI		Supppressed	1	>1000 copies/ml	0	20-1000 copies/ml	1				5.8	11.2							246			No	No	0	No	No	Not disclosed	Not indicated	Complete
239	65	19	Female	55.9	164	22	Single	Unemployed	Secondary	463	INSTI-based	PI-based	109	Supppressed	1	>1000 copies/ml	0	20-1000 copies/ml	1		63.24	11.2	3.56	11.8							404	101	57	No	No	0	No	No	Not disclosed	Not indicated	Complete
342	73	18	Male	43.1	168	16	Single	Unemployed	Secondary	1292	INSTI-based	NNRTI + NRTI	196	Supppressed	1	>1000 copies/ml	0	20-1000 copies/ml	1		157.94	28.9												No	No	0	No	No	Not disclosed	Not indicated	Complete
359	91	18	Female	45.2	144	21.2	Single	Unemployed	Secondary	851	INSTI-based	NNRTI + NRTI	84	Supppressed	1	>1000 copies/ml	0	20-1000 copies/ml	1				5.08	10.7							62			No	No	0	No	No	Not disclosed	Not indicated	Complete
240	95	18	Female	47.2	153	19	Single	Unemployed	Secondary	1155	INSTI-based	NNRTI + NRTI	67	Supppressed	1	>1000 copies/ml	0	20-1000 copies/ml	1		68.41	32.3	5.45	13.3							224	100	56	No	No	0	No	No	Not disclosed	Yes	Complete
16	97	15	Male	46.3	163	17	Single	Unemployed	Secondary	456	INSTI-based	NNRTI + NRTI	60	Supppressed	1	>1000 copies/ml	0	20-1000 copies/ml	1			17.6	5.43	13.3	2.11	2.82		0.5			223	112	88	No	No	> or =2	No	Yes	Not disclosed	Yes	Complete
106	104	16	Female	47.7	154	20	Single	Unemployed	Secondary	738	INSTI-based	NNRTI + NRTI	108	Supppressed	1	>1000 copies/ml	0	20-1000 copies/ml	1		50.33	30.4	9.6	7.6							219	97	54	No	No	0	No	No	Not disclosed	Yes	Complete
88	117	17	Male	44	160	17	Single	Unemployed	Secondary	591	INSTI-based	PI-based	139	Supppressed	1	>1000 copies/ml	0	20-1000 copies/ml	1		51.76	30.6	7.05	12.4							286	114	85	No	No	0	No	No	Not disclosed	Yes	Complete
203	178	58	Male	54	160	21	Married	Employed	Tertiary	398	INSTI-based	NNRTI + NRTI	62	Supppressed	1	>1000 copies/ml	0	20-1000 copies/ml	1		74.52	9.1	3.96	14.5	1.17	2.53		0.26			222	116	69	No	No	0	No	No	1	No	Complete
204	179	61	Female	67.8	170	24	widowed	Unemployed	Primary	636	INSTI-based	NNRTI + NRTI	62	Supppressed	1	>1000 copies/ml	0	20-1000 copies/ml	1		76	14.6	3	13.2	1.33	1.41		0.26			194	110	58	No	No	0	No	Yes	1	No	Complete
54	203	42	Male	63.7	174	20	Married	Unemployed	Primary	304	INSTI-based	NNRTI + NRTI	115	Supppressed	1	>1000 copies/ml	0	20-1000 copies/ml	1		50.2	27.4	3.4	15.9							173	173	160	No	Yes	0	No	No	1	No	Complete
194	220	42	Male	89	159	35.2	Married	Employed	Secondary	553	INSTI-based	NNRTI + NRTI	56	Supppressed	1	>1000 copies/ml	0	20-1000 copies/ml	1		95.12	14.9	6.42	13.9	3.11	3		0.31			222	112	75	No	No	0	No	No	1	No	Complete
195	222	19	Male	53	158	21	Single	Unemployed	Secondary	512	INSTI-based	INSTI-based	53	Supppressed	1	>1000 copies/ml	0	20-1000 copies/ml	1		63.1	22.7	5.4	13.1	1.28	3.9		0.22			173	98	51	No	No	0	No	No	Not disclosed	Not indicated	Complete
197	223	35	Male	70	181	22	Married	Unemployed	Primary		INSTI-based	NNRTI + NRTI	52	Supppressed	1	>1000 copies/ml	0	20-1000 copies/ml	1		97.8	22.8	5.6	14.1	1.76	3.61		0.23			193	112	63	No	No	0	No	No	1	No	Complete
129	237	38	Female	53.4	157	22	Married	Unemployed	No education	545	INSTI-based	NNRTI + NRTI	120	Supppressed	1	>1000 copies/ml	0	20-1000 copies/ml	1		75.99	22.2	3.6	13.8	1.08	1.95		0.57			150	96	51	No	No	0	No	No	Not disclosed	Not indicated	Complete
140	242	38	Female	78.1	167	27	Married	Employed	Tertiary	425	INSTI-based	INSTI-based	122	Supppressed	1	>1000 copies/ml	0	20-1000 copies/ml	1		97.12	33.1	5.8	11.1	1.74	4		0.06			307	116	78	No	No	0	No	No	1	No	Complete
146	250	21	Female	54.7	163	21	Married	Unemployed	Primary	580	INSTI-based	NNRTI + NRTI	116	Supppressed	1	>1000 copies/ml	0	20-1000 copies/ml	1		57.37	13.2	4.3	11.4	2.01	1.83		0.46			262	100	61	No	No	0	No	No	Not disclosed	Not indicated	Complete
145	252	22	Female	81.2	171	27	Single	Unemployed	Primary	251	INSTI-based	PI-based	117	Supppressed	1	>1000 copies/ml	0	20-1000 copies/ml	1		47	17.2	4.3	11.7	1.92	2.11		0.27			181	100	65	No	No	0	No	No	Not disclosed	Not indicated	Complete
132	266	18	Female	45.6	157	18	Single	Unemployed	Secondary	571	INSTI-based	NNRTI + NRTI	211	Supppressed	1	>1000 copies/ml	0	20-1000 copies/ml	1		51.23	16.3	4.4	12.9	2.13	2.03		0.24			446	121	77	No	No	1	No	No	Not disclosed	Not indicated	Complete
335	282	24	Male	54.9	169	19	Single	Unemployed	Secondary	594	INSTI-based	NNRTI + NRTI	142	Supppressed	1	>1000 copies/ml	0	20-1000 copies/ml	1			38.6										127	73	No	No	0	No	No	Not disclosed	Not indicated	Complete
188	303	30	Female	52.3	176	17	Married	Employed	Secondary	356	INSTI-based	NNRTI + NRTI	144	Supppressed	1	>1000 copies/ml	0	20-1000 copies/ml	1		82.3		3.67	14.7	1.81	1.43		0.426			236	144	93	No	Yes	0	No	No	1	No	Complete
35	331	36	Female	98.1	173	32.8	Married	Employed	Tertiary	922	INSTI-based	NNRTI + NRTI	132	Supppressed	1	>1000 copies/ml	0	20-1000 copies/ml	1		94.15	26.8	3.6	10.2	1.64	1.73		0.22			451	134	87	No	No	> or =2	Yes	Yes	1	No	Complete
127	361	23	Female	56.3	162	21	Married	Unemployed	Secondary	859	INSTI-based	NNRTI + NRTI	206	Supppressed	1	>1000 copies/ml	0	20-1000 copies/ml	1		78.22	25.2	4.7	15.4	1.95	2.52		0.23			264	106	72	No	No	0	No	No	Not disclosed	Not indicated	Complete
48	371	20	Female	51	154	21.5	Single	Unemployed	Secondary	1112	INSTI-based	NNRTI + NRTI	190	Supppressed	1	>1000 copies/ml	0	20-1000 copies/ml	1		84.33	19.7	4.4	12.3							343	120	79	No	No	> or =2	No	No	Not disclosed	Yes	Complete
50	374	19	Male	55.3	167	19	Single	Unemployed	Secondary	914	INSTI-based	NNRTI + NRTI	177	Supppressed	1	>1000 copies/ml	0	20-1000 copies/ml	1		50.88	13	5.86	12							349	114	75	No	No	0	No	Yes	Not disclosed	Yes	Complete
152	270	36	Female	64.2	170	22	Married	Employed	Tertiary	305	INSTI-based	NNRTI + NRTI	134	Supppressed	1	>1000 copies/ml	0	20-1000 copies/ml	1		64.14	12.1	4.3	11	1.7	2.3		0.3			298	96	53	No	No	0	No	No	Not disclosed	Not indicated	Complete
27	1	17	Female	67.8	163	25	Single	Unemployed	Secondary	1002	INSTI-based	NNRTI + NRTI	96	Supppressed	1	>1000 copies/ml	0	Target not detected	1		136.67	9.1	5.4	9.8	3.05	2.11		0.24			350	90	46	No	No	0	No	No	Not disclosed	Not indicated	Complete
31	2	19	Male	49	159	20	Single	Unemployed	Secondary	1022	INSTI-based	NNRTI + NRTI	156	Supppressed	1	>1000 copies/ml	0	Target not detected	1		54.4	16.6	6.21	12.5	3.81	1.75		0.65			295	116	74	No	No	0	No	No	Not disclosed	Not indicated	Complete
60	18	15	Male	49.7	169	17.4	Single	Unemployed	Secondary	624	INSTI-based	NNRTI + NRTI	171	Supppressed	1	>1000 copies/ml	0	Target not detected	1		61.86	19.1										119	73	No	No	0	No	No	Not disclosed	Yes	Complete
95	24	17	Female	30.6	144	15.4	Single	Unemployed	Secondary	1164	INSTI-based	PI-based	132	Supppressed	1	>1000 copies/ml	0	Target not detected	1		60.23	42.8	6.6	10.9							153	115	69	No	No	0	No	No	Not disclosed	Yes	Complete
251	25	16	Male	46.6	170	16	Single	Unemployed	Secondary	639	INSTI-based	NNRTI + NRTI	108	Supppressed	1	>1000 copies/ml	0	Target not detected	1													94	51	No	No	0	No	No	Not disclosed	Yes	Complete
262	37	17	Female	51.7	160	24	Single	Unemployed	Secondary	304	INSTI-based	NNRTI + NRTI	128	Supppressed	1	>1000 copies/ml	0	Target not detected	1		44.4	16	5.3	12.2							290	101	55	No	No	1	No	Yes	Not disclosed	Yes	Complete
355	39	17	Female	55.9	156	23	Single	Unemployed	Secondary	556	INSTI-based	PI-based	67	Supppressed	1	>1000 copies/ml	0	Target not detected	1		31.6	30.4												No	No	0	No	No	Not disclosed	Yes	Complete
264	40	15	Male	59.4	167	21	Single	Unemployed	Secondary	932	INSTI-based	NNRTI + NRTI	107	Supppressed	1	>1000 copies/ml	0	Target not detected	1		49.84	14.4	4.61	11.5							214			No	No	0	No	No	Not disclosed	Yes	Complete
353	43	16	Female	52	157	21	Single	Unemployed	Secondary	428	INSTI-based	INSTI-based	68	Supppressed	1	>1000 copies/ml	0	Target not detected	1		51.46	26.1												No	No	0	No	No	Not disclosed	Not indicated	Complete
268	49	19	Female	43.2	149	19	Single	Unemployed	Secondary	294	INSTI-based	NNRTI + NRTI	66	Supppressed	1	>1000 copies/ml	0	Target not detected	1		59.61	27.6	3.53	10.7							146			No	No	0	No	No	Not disclosed	Not indicated	Complete
58	52	19	Male	54.2	181	17	Single	Unemployed	Secondary	672	INSTI-based	INSTI-based	198	Supppressed	1	>1000 copies/ml	0	Target not detected	1		56	35.1	5.99	13.5	1.53	4		0.46			810	102	59	No	No	1	No	Yes	Not disclosed	Yes	Complete
62	55	17	Male	51.8	158	21	Single	Unemployed	Secondary	832	INSTI-based	NNRTI + NRTI	194	Supppressed	1	>1000 copies/ml	0	Target not detected	1		80.75	73.6	6.88	13.3							359	85	57	No	No	0	No	No	Not disclosed	Not indicated	Complete
246	69	15	Male	51.9	161	20	Single	Unemployed	Secondary	569	INSTI-based	NNRTI + NRTI	103	Supppressed	1	>1000 copies/ml	0	Target not detected	1		43.54	23.2	7.13	8.4							332	101	62	No	No	0	No	No	Not disclosed	Yes	Complete
338	71	19	Male	64.8	177	20	Single	Unemployed	Secondary	744	INSTI-based	NNRTI + NRTI	192	Supppressed	1	>1000 copies/ml	0	Target not detected	1		51.11	21.4												No	No	0	No	No	Not disclosed	Yes	Complete
112	82	16	Male	60.1	168	21.8	Single	Unemployed	Secondary	527	INSTI-based	NNRTI + NRTI	96	Supppressed	1	>1000 copies/ml	0	Target not detected	1		49.82	23.7	5.65	11.4							249	99	48	No	No	0	No	No	Not disclosed	Yes	Complete
141	87	34	Female	62.9	162	23.2	widowed	Unemployed	Secondary	424	INSTI-based	NNRTI + NRTI	118	Supppressed	1	>1000 copies/ml	0	Target not detected	1		61.6	15.3	5.65	14.5	1.68	3.75		0.22			166	100	74	No	No	0	No	No	1	No	Complete
361	94	15	Male	46.8	153	20	Single	Unemployed	Secondary	463	INSTI-based	NNRTI + NRTI	72	Supppressed	1	>1000 copies/ml	0	Target not detected	1		66.7													No	No	0	No	No	Not disclosed	Not indicated	Complete
23	105	16	Female	48.2	151	21	Single	Unemployed	Secondary	969	INSTI-based	PI-based	169	Supppressed	1	>1000 copies/ml	0	Target not detected	1		112	70	5.52	12.6							266	115	73	No	No	0	No	No	1	Yes	Complete
22	106	15	Male	34.4	153	15	Single	Unemployed	Secondary	502	INSTI-based	PI-based	169	Supppressed	1	>1000 copies/ml	0	Target not detected	1		69.1	9.1	4.1	13.8							219	118	60	No	No	0	No	No	Not disclosed	Yes	Complete
362	108	17	Female	53.3	154	24	Single	Unemployed	Secondary	885	INSTI-based	NNRTI + NRTI	145	Supppressed	1	>1000 copies/ml	0	Target not detected	1		42.8	9.1	4.88	12.5							285	102	57	No	No	0	No	Yes	Not disclosed	Yes	Complete
90	119	16	Female	56.6	164	21	Single	Unemployed	Secondary	490	INSTI-based	PI-based	138	Supppressed	1	>1000 copies/ml	0	Target not detected	1		84.82	31.6	4.87	11.4							320	118	75	No	No	0	No	No	Not disclosed	Yes	Complete
91	120	16	Female	51.2	166	19	Single	Unemployed	Secondary	1505	INSTI-based	PI-based	138	Supppressed	1	>1000 copies/ml	0	Target not detected	1		22.1	16.7	6.14	13							218	121	80	No	No	0	No	No	Not disclosed	Yes	Complete
92	121	17	Female	61.8	156	25	Single	Unemployed	Secondary	739	INSTI-based	PI-based	137	Supppressed	1	>1000 copies/ml	0	Target not detected	1		56.66	25.8	4.9	12.8							305	117	84	No	No	0	No	No	Not disclosed	Yes	Complete
363	138	26	Female	52.1	164	19	Single	Unemployed	Secondary	382	INSTI-based	NNRTI + NRTI	65	Supppressed	1	>1000 copies/ml	0	Target not detected	1				2.68	12.8	1.38		0.69	0.36	0.22	0.029	196	96	48	No	No	0	No	No	Not disclosed	Not indicated	Complete
219	139	28	Female	56	155	24	Single	Unemployed	Secondary	284	INSTI-based	NNRTI + NRTI	65	Supppressed	1	>1000 copies/ml	0	Target not detected	1				3.2	9.1							227	109	57	No	No	0	No	No	Not disclosed	Not indicated	Complete
4	149	18	Male	48.4	167	17	Single	Unemployed	Secondary	754	INSTI-based	NNRTI + NRTI	120	Supppressed	1	>1000 copies/ml	0	Target not detected	1		34.9	23.2	6.6	12.6	3.63	2.81		0.16			247	97	60	No	No	0	No	No	Not disclosed	Yes	Complete
348	192	52	Female	74.7	160	24	Married	Employed	Tertiary		INSTI-based	NNRTI + NRTI	300	Supppressed	1	>1000 copies/ml	0	Target not detected	1		50.6	11	15.3	8.1	8.12	5.56		1.62			357			No	No	0	No	No	1	No	Complete
349	212	49	Female	83.5	165	30	Married	Unemployed	Secondary	209	INSTI-based	NNRTI + NRTI	60	Supppressed	1	>1000 copies/ml	0	Target not detected	1															Yes	Yes	1	No	Yes	1	No	Complete
72	214	45	Female	82.3	162	31.4	Married	Unemployed	Secondary		INSTI-based	NNRTI + NRTI	60	Supppressed	1	>1000 copies/ml	0	Target not detected	1		81.7	45.6												No	No	0	No	No	Not disclosed	Not indicated	Complete
69	216	22	Male	53.7	172	18	Single	Unemployed	Secondary	198	INSTI-based	NNRTI + NRTI	50	Supppressed	1	>1000 copies/ml	0	Target not detected	1		113.36	9.7	7.6	14.5							157	103	67	No	No	0	No	No	Not disclosed	Not indicated	Complete
192	226	42	Female	53.6	156	21	Married	Unemployed	Secondary	837	INSTI-based	NNRTI + NRTI	120	Supppressed	1	>1000 copies/ml	0	Target not detected	1				4.07	13.2	1.61	2.16		0.3			226	105	61	No	No	0	No	No	1	No	Complete
193	228	40	Female	73.2	163	28	Married	Employed	Tertiary	578	INSTI-based	NNRTI + NRTI	125	Supppressed	1	>1000 copies/ml	0	Target not detected	1		72.43	27.7	5.1	8	1.25	3.51		0.34			367	122	79	No	No	0	No	No	1	No	Complete
183	231	42	Female	53.6	156	21	Married	Unemployed	Secondary	605	INSTI-based	NNRTI + NRTI	121	Supppressed	1	>1000 copies/ml	0	Target not detected	1		86.29	12.4	4.6	12.8	1.49	2.49		0.62			203	106	77	No	No	0	No	No	1	No	Complete
37	251	22	Female	55.1	158	21	Single	Unemployed	No education	880	INSTI-based	NNRTI + NRTI	118	Supppressed	1	>1000 copies/ml	0	Target not detected	1		69.52	15.9	6.45	12.5							336			No	No	1	No	No	Not disclosed	Not indicated	Complete
323	280	48	Female	60.9	157	24.7	Married	Unemployed	Secondary	499	INSTI-based	NNRTI + NRTI	144	Supppressed	1	>1000 copies/ml	0	Target not detected	1													111	76	No	No	0	No	Yes	1	No	Complete
135	281	25	Female	60.3	164	22	Single	Unemployed	Secondary	610	INSTI-based	NNRTI + NRTI	142	Supppressed	1	>1000 copies/ml	0	Target not detected	1		63.67	17.1	4	9.8	1.8	1.91		0.29			256	112	74	No	No	0	No	Yes	1	Not indicated	Complete
310	318	45	Female	79.1	164	30	Married	Unemployed	Secondary	666	INSTI-based	NNRTI + NRTI	142	Supppressed	1	>1000 copies/ml	0	Target not detected	1		80.69	16.6										116	81	No	No	0	No	No	1	No	Complete
372	359	48	Female	60.1	157	24.5	Divorced	Unemployed	Secondary		INSTI-based	PI-based	47	Supppressed	1	>1000 copies/ml	0	Target not detected	1													108	80	No	No	0	No	No	1	No	Complete
123	367	24	Female	52.8	151	21	Single	Unemployed	Secondary	676	INSTI-based	NNRTI + NRTI	130	Supppressed	1	>1000 copies/ml	0	Target not detected	1		71.29	13.5	4.14	12	1.74	1.73		0.67			216	112	78	No	No	1	No	Yes	1	Not indicated	Complete
319	376	21	Male	59.4	153	25	Single	Unemployed	Primary	931	INSTI-based	NNRTI + NRTI	147	Supppressed	1	>1000 copies/ml	0	Target not detected	1		57.64		4.86	13.6							321	112	66	No	No	0	No	No	Not disclosed	Yes	Complete
320	377	21	Female	60.9	161	24	Single	Unemployed	Primary	845	INSTI-based	NNRTI + NRTI	192	Supppressed	1	>1000 copies/ml	0	Target not detected	1		64.59	17.6										108	68	No	No		No	Yes	Not disclosed	Yes	Complete
45	382	17	Male	51.6	170	18	Single	Unemployed	Secondary	1045	INSTI-based	PI-based	133	Supppressed	1	>1000 copies/ml	0	Target not detected	1		49	3.11	5.29	12.6							465	94	55	No	No	0	No	No	Not disclosed	Yes	Complete
269	60	19	Male	63.6	173	22	Single	Unemployed	Secondary	385	INSTI-based	NNRTI + NRTI	62	Supppressed	1	>1000 copies/ml	0	less than 20 copies/ml	1		57.24	43.8	4.4	9.8							338	92	49	No	No	0	No	No	Not disclosed	Not indicated	Complete
10	75	15	Female	42	150	18.7	Single	Unemployed	Secondary	324	INSTI-based	NNRTI + NRTI	110	Supppressed	1	>1000 copies/ml	0	less than 20 copies/ml	1		66.95	17.7	8.34	12							412	98	55	No	No	0	No	Yes	Not disclosed	Yes	Complete
12	77	17	Male	60	168	21	Single	Unemployed	Secondary	416	INSTI-based	NNRTI + NRTI	95	Supppressed	1	>1000 copies/ml	0	less than 20 copies/ml	1		46.02	22.1	9.64	11.2							515	100	61	No	No	0	No	No	Not disclosed	Yes	Complete
360	90	17	Female	51	160	19.9	Single	Unemployed	Secondary	587	INSTI-based	NNRTI + NRTI	92	Supppressed	1	>1000 copies/ml	0	less than 20 copies/ml	1		52	30	9.4	12.3							240			No	No	0	No	No	Not disclosed	Yes	Complete
107	113	19	Female	55.5	155	24	Single	Unemployed	Secondary	566	INSTI-based	PI-based	109	Supppressed	1	>1000 copies/ml	0	less than 20 copies/ml	1		58.86	23	4.8	11.9							358	104	80	No	No	0	No	No	Not disclosed	Yes	Complete
232	126	15	Male	46.9	164	18	Single	Unemployed	Secondary	1038	INSTI-based	NNRTI + NRTI	142	Supppressed	1	>1000 copies/ml	0	less than 20 copies/ml	1			17.7	9.2	11.3							401	95	46	No	No	0	No	No	Not disclosed	Yes	Complete
209	190	48	Male	90	182	27	Married	Employed	Tertiary	728	INSTI-based	NNRTI + NRTI	58	Supppressed	1	>1000 copies/ml	0	less than 20 copies/ml	1		120	45	5.14	12	0.68	3.58		0.88			138			No	No	0	No	Yes	1	No	Complete
180	211	31	Female	51.3	158	20	Married	Unemployed	Secondary	655	INSTI-based	NNRTI + NRTI	48	Supppressed	1	>1000 copies/ml	0	less than 20 copies/ml	1		64.89	16.9	2.6	9.8	2	0.6		0			203			No	No	0	No	No	Not disclosed	Not indicated	Complete
75	227	21	Female	67.8	151	29.7	Single	Unemployed	Tertiary	667	INSTI-based	NNRTI + NRTI	120	Supppressed	1	>1000 copies/ml	0	less than 20 copies/ml	1		44.7	32.1										96	60	No	No	0	No	No	1	Yes	Complete
40	233	38	Male	53.6	168	19	Married	Employed	Tertiary	600	INSTI-based	NNRTI + NRTI	120	Supppressed	1	>1000 copies/ml	0	less than 20 copies/ml	1															No	No	0	No	No	1	Yes	Complete
329	241	38	Female	88	162	34	Married	Unemployed	Secondary	384	INSTI-based	NNRTI + NRTI	147	Supppressed	1	>1000 copies/ml	0	less than 20 copies/ml	1		80.33	27.3										113	61	No	No	1	No	No	1	No	Complete
235	243	37	Female	62.5	166	22.7	Divorced	Unemployed	Secondary	924	INSTI-based	NNRTI + NRTI	123	Supppressed	1	>1000 copies/ml	0	less than 20 copies/ml	1		74.37	16.4	9.3	12.1	2.55	6.32		0.43			373	92	59	No	No	1	Yes	Yes	1	No	Complete
138	300	49	Female	63.5	158	25.4	Married	Employed	Tertiary	757	INSTI-based	NNRTI + NRTI	144	Supppressed	1	>1000 copies/ml	0	less than 20 copies/ml	1		82	16.7	4.16	8.1	1.65	2.11		0.4			445	93	68	No	No	0	No	No	1	No	Complete
168	323	21	Male	53.3	168	18	Single	Unemployed	Secondary	755	INSTI-based	NNRTI + NRTI	150	Supppressed	1	>1000 copies/ml	0	less than 20 copies/ml	1			20.8	5.17	13.1							288			No	No	0	No	Yes	Not disclosed	Yes	Complete
174	324	52	Female	99	166	36	widowed	Unemployed	Secondary	1012	INSTI-based	NNRTI + NRTI	167	Supppressed	1	>1000 copies/ml	0	less than 20 copies/ml	1		119.31	11.1	5.6	13.3	2.73	2.33		0.54			451	147	97	No	Yes	0	No	Yes	1	No	Complete
337	12	17	Male	46.1	151	20.2	Single	Unemployed	Secondary	1449	INSTI-based	NNRTI + NRTI		Supppressed	1	Target not detected	1	20-1000 copies/ml	1													114	65	No	No	> or =2	No	No	Not disclosed	Yes	Complete
96	23	15	Female	47.7	159	19	Single	Unemployed	Secondary	708	INSTI-based	PI-based	132	Supppressed	1	Target not detected	1	20-1000 copies/ml	1		60.9	19	2.7	12.1							165	106	76	No	No	0	No	No	Not disclosed	Yes	Complete
57	53	20	Male	51.6	160	20	Single	Unemployed	Primary	376	INSTI-based	PI-based	191	Supppressed	1	Target not detected	1	20-1000 copies/ml	1		60.14	23.5	4.3	14.2							361	124	23.5	No	No	1	No	No	Not disclosed	Yes	Complete
13	78	16	Female	51.8	154	22	Single	Unemployed	Secondary	1327	INSTI-based	NNRTI + NRTI	96	Supppressed	1	Target not detected	1	20-1000 copies/ml	1		37.3	34.9	6.3	13.8							328	114	78	No	No		No	No	Not disclosed	Yes	Complete
233	125	16	Female	43.9	155	18	Single	Unemployed	Secondary	231	INSTI-based	NNRTI + NRTI	108	Supppressed	1	Target not detected	1	20-1000 copies/ml	1		59.85	33.5	6.22	12.2							259	99	54	No	No	0	No	No	Not disclosed	Yes	Complete
220	136	33	Female	57.7	154	24.3	Married	Unemployed	Primary	406	INSTI-based	NNRTI + NRTI	67	Supppressed	1	Target not detected	1	20-1000 copies/ml	1		71.3	41.1	4.41	12.5	1.53		2	0.55	0.321	0.009	221	112	56	No	No	0	No	No	1	No	Complete
301	141	25	Male	62.3	172	35.7	Single	Unemployed	Secondary	537	INSTI-based	PI-based	208	Supppressed	1	Target not detected	1	20-1000 copies/ml	1		91.64	33.5	5.52	12.4	3.9	1.27		0.37			413			No	No	0	No	No	Not disclosed	Not indicated	Complete
81	181	45	Female	76.5	164	29	Married	Employed	Tertiary	638	INSTI-based	NNRTI + NRTI	60	Supppressed	1	Target not detected	1	20-1000 copies/ml	1		54	22.4	5.1	13.8							265	118	79	No	No	0	No	No	1	No	Complete
70	217	37	Female	77	165	28	Married	Unemployed	Primary	363	INSTI-based	INSTI-based	51	Supppressed	1	Target not detected	1	20-1000 copies/ml	1		66.24	22.7	8.3	11.4							361	110	76	No	No	0	No	No	Not disclosed	Not indicated	Complete
65	218	22	Female	52.8	151	23	Single	Unemployed	Primary		INSTI-based	NNRTI + NRTI	48	Supppressed	1	Target not detected	1	20-1000 copies/ml	1															No	No	0	No	No	Not disclosed	Not indicated	Complete
39	234	57	Male	68.9	171	24	Married	Unemployed	Primary	342	INSTI-based	NNRTI + NRTI	120	Supppressed	1	Target not detected	1	20-1000 copies/ml	1		124	24.4	3.9	15.7							295	122	68	No	No	0	No	No	1	No	Complete
36	240	46	Female	49	148	23	Married	Unemployed	Primary	455	INSTI-based	NNRTI + NRTI	120	Supppressed	1	Target not detected	1	20-1000 copies/ml	1		75.33	23	3.39	10.6							266	117	68	No	No	0	No	No	1	No	Complete
150	260	20	Female	56.5	155	25	Single	Unemployed	Secondary	611	INSTI-based	NNRTI + NRTI	121	Supppressed	1	Target not detected	1	20-1000 copies/ml	1		49.3	12.9	2	12.9	0.86	0.95		0.19			216	103	61	No	No	1	No	No	Not disclosed	Yes	Complete
133	284	31	Male	68	175	22	Married	Unemployed	Secondary	370	INSTI-based	NNRTI + NRTI	144	Supppressed	1	Target not detected	1	20-1000 copies/ml	1		82.3	27	4.86	12.8	1.99	2.71		0.16			232	146	100	No	Yes	0	No	No	Not disclosed	Not indicated	Complete
367	295	39	Female	79.3	158	31	Married	Employed	Secondary	654	INSTI-based	NNRTI + NRTI	69	Supppressed	1	Target not detected	1	20-1000 copies/ml	1		52													No	No	0	No	No	1	No	Complete
130	298	21	Female	47.9	152	18.5	Single	Unemployed	No education	440	INSTI-based	NNRTI + NRTI	146	Supppressed	1	Target not detected	1	20-1000 copies/ml	1		55.22	26.3	6.37	11.9	1.1	5		0.27			320	103	62	No	No	0	No	Yes	Not disclosed	Yes	Complete
185	336	38	Female	56.2	167	20	Divorced	Unemployed	Secondary	379	INSTI-based	NNRTI + NRTI	132	Supppressed	1	Target not detected	1	20-1000 copies/ml	1		74.9	18.2	5.44	12.3							279	173	97	No	Yes	> or =2	No	No	1	No	Complete
114	370	27	Female	42	147	19	Divorced	Unemployed	Secondary	778	INSTI-based	NNRTI + NRTI	120	Supppressed	1	Target not detected	1	20-1000 copies/ml	1		71.24	4.16	5.7	11.5	3.36	2.04		0.3			160	90	67	No	No	> or =2	Yes	Yes	1	No	Complete
30	3	17	Female	63.3	159	24	Single	Unemployed	Secondary	699	INSTI-based	NNRTI + NRTI	169	Supppressed	1	Target not detected	1	Target not detected	1		15.1	9.1	4.9	10.5	3.11	1.68					0.11	98	47	No	No	0	No	No	Not disclosed		Complete
29	4	19	Male	50	173	18	Single	Unemployed	Secondary	1230	INSTI-based	NNRTI + NRTI	216	Supppressed	1	Target not detected	1	Target not detected	1		59.47	14.7	7.09	13.9							166	101	63	No	No	0	No	No	Not disclosed	Yes	Complete
26	7	19	Female	43.9	159	18.5	Single	Unemployed	Secondary	976	INSTI-based	NNRTI + NRTI	207	Supppressed	1	Target not detected	1	Target not detected	1		57.36	50.2	4.1	11.5	2.52	1.26		0.32			470	119	72	No	No	0	No	Yes	Not disclosed	Yes	Complete
274	10	22	Female	43.4	147	20	Single	Unemployed	Secondary	1301	INSTI-based	NNRTI + NRTI	204	Supppressed	1	Target not detected	1	Target not detected	1		58.42	28.5	5.18	11.5							177			No	No	0	No	No	Not disclosed	Not indicated	Complete
270	15	17	Female	44.9	143	22	Single	Unemployed	Secondary	731	INSTI-based	NNRTI + NRTI	185	Supppressed	1	Target not detected	1	Target not detected	1		55.37	21.1	3.35	14.4	1.88	0.95		0.52			258			No	No	0	No	Yes	Not disclosed	Yes	Complete
354	41	15	Female	47.7	158	20	Single	Unemployed	Secondary	316	INSTI-based	PI-based	65	Supppressed	1	Target not detected	1	Target not detected	1		55.6	29.1	7.8	12.5							566			No	No	0	No	No	Not disclosed	Yes	Complete
59	51	16	Female	51.3	153	22	Single	Unemployed	Secondary	731	INSTI-based	NNRTI + NRTI	96	Supppressed	1	Target not detected	1	Target not detected	1		54.09		3.95	12.4							384	122	84	No	No	0	No	Yes	Not disclosed	Not indicated	Complete
64	72	15	Female	43.1	143	21	Single	Unemployed	Secondary	841	INSTI-based	INSTI-based	192	Supppressed	1	Target not detected	1	Target not detected	1		57.42	24.8	5.53	13.9							523	102	70	No	No	0	No	No	Not disclosed	Not indicated	Complete
248	92	15	Male	39.8	142	19	Single	Unemployed	Secondary	1103	INSTI-based	NNRTI + NRTI	94	Supppressed	1	Target not detected	1	Target not detected	1		55.84	24.8	5.58	12.8							337			No	No	0	No	No	Not disclosed	Yes	Complete
100	98	33	Female	78.4	163	29.7	Single	Unemployed	Secondary	490	INSTI-based	NNRTI + NRTI	99	Supppressed	1	Target not detected	1	Target not detected	1		115.09	39	3.3	11.8							422	128	86	No	No	0	No	No	Not disclosed	No	Complete
17	112	18	Female	57.2	167	20.5	Single	Unemployed	Secondary	393	INSTI-based	NNRTI + NRTI	144	Supppressed	1	Target not detected	1	Target not detected	1		52.4	13.1	3.29	10.5							266	100	53	No	No	0	No	No	Not disclosed	Yes	Complete
110	116	17	Female	47.5	154	19	Single	Unemployed	Secondary	1208	INSTI-based	NNRTI + NRTI	121	Supppressed	1	Target not detected	1	Target not detected	1			29.1	12.4	10.8							477	110	86	No	No	0	No	No	Not disclosed	Yes	Complete
93	122	16	Female	45.5	146	21	Single	Unemployed	Secondary	662	INSTI-based	PI-based	138	Supppressed	1	Target not detected	1	Target not detected	1		58.95	24.1	5.41	13.3							180	116	83	No	No	0	No	No	Not disclosed	Yes	Complete
229	127	17	Male	46	164	17	Single	Unemployed	Secondary	370	INSTI-based	NNRTI + NRTI	120	Supppressed	1	Target not detected	1	Target not detected	1		60.22	20.5	4.23	13.8							147	97	48	No	No	0	No	No	Not disclosed	Yes	Complete
226	130	17	Female	52.8	162	20	Single	Unemployed	Secondary	1207	INSTI-based	NNRTI + NRTI	115	Supppressed	1	Target not detected	1	Target not detected	1		56.68	38.5	4.6	13.1							447			No	No	0	No	No	Not disclosed	Yes	Complete
224	132	29	Female	47.7	158	19.1	Married	Unemployed	Primary	769	INSTI-based	NNRTI + NRTI	70	Supppressed	1	Target not detected	1	Target not detected	1		58.6	28.8	3.03	12.8							294	105	61	No	No	0	No	No	1	No	Complete
223	133	31	Female	80	163	30.1	Single	Employed	Secondary	552	INSTI-based	NNRTI + NRTI	67	Supppressed	1	Target not detected	1	Target not detected	1		62.2	19.2	7.02	14.7	2.51	3.98		0.53			448	100	56	No	No	0	No	No	1	No	Complete
221	135	29	Female	62.2	162	24	Married	Unemployed	Primary	688	INSTI-based	NNRTI + NRTI	69	Supppressed	1	Target not detected	1	Target not detected	1		65.49	53.5	3.56	13.9	1.77		1.16	0.4	0.21	0.021	237			No	No	0	No	No	Not disclosed	Not indicated	Complete
9	142	18	Female	49.2	165	18	Single	Unemployed	Secondary	507	INSTI-based	NNRTI + NRTI	108	Supppressed	1	Target not detected	1	Target not detected	1		45.7	27.4	5.69	13.7							68	102	72	No	No	0	No	Yes	Not disclosed	Yes	Complete
303	145	17	Female	60.9	156	25	Single	Unemployed	Secondary	1091	INSTI-based	NNRTI + NRTI	185	Supppressed	1	Target not detected	1	Target not detected	1			9.1												No	No	0	No	No	Not disclosed	Not indicated	Complete
304	146	28	Female	54.9	151	23	Married	Unemployed	Secondary	504	INSTI-based	NNRTI + NRTI	185	Supppressed	1	Target not detected	1	Target not detected	1		85.83	17												No	No	0	No	Yes	1	No	Complete
6	147	118	Male	47.2	161.1	18	Single	Unemployed	Secondary	560	INSTI-based	NNRTI + NRTI	186	Supppressed	1	Target not detected	1	Target not detected	1		50.8	25	3.5	12.6							274	104	58	No	No	0	No	No	Not disclosed	Yes	Complete
305	150	17	Male	56	168	20	Single	Unemployed	Secondary	1372	INSTI-based	NNRTI + NRTI	146	Supppressed	1	Target not detected	1	Target not detected	1		68.12	25.3										87	50	No	No	0	No	No	Not disclosed	Not indicated	Complete
3	151	18	Male	70.8	178	22	Single	Unemployed	Secondary	766	INSTI-based	NNRTI + NRTI	142	Supppressed	1	Target not detected	1	Target not detected	1		70.95	9.1	5.11	12.6							435	116	85	No	No	0	No	No	Not disclosed	Yes	Complete
80	180	34	Female	78	161	30	Married	Employed	Tertiary	477	INSTI-based	NNRTI + NRTI	60	Supppressed	1	Target not detected	1	Target not detected	1		79	11.2	4.6	11.9							115	100	64	No	No	0	No	No	1	No	Complete
205	182	30	Female	55.9	163	21	Married	Unemployed	Secondary	956	INSTI-based	NNRTI + NRTI	97	Supppressed	1	Target not detected	1	Target not detected	1			20.8	4.7	14.3	2.5	2		0.2			268			No	No	0	No	Yes	1	No	Complete
369	193	37	Female	47.4	156	19	Married	Unemployed	Primary		INSTI-based	NNRTI + NRTI	60	Supppressed	1	Target not detected	1	Target not detected	1				5.35	14.8							125			No	No	0	No	No	1	No	Complete
380	198	28	Female	68.5	162	27	Married	Unemployed	Secondary	538	INSTI-based	NNRTI + NRTI	55	Supppressed	1	Target not detected	1	Target not detected	1			15.3	4.4	12.1	1.8	2.32		0.28			220			No	No	0	No	No	Not disclosed	Not indicated	Complete
199	210	40	Female	58.5	156	24	Married	Employed	Tertiary	290	INSTI-based	NNRTI + NRTI	60	Supppressed	1	Target not detected	1	Target not detected	1		83.48	11.5	2.86	11.9	1.5	1.01		0.35			297	119	76	No	No	0	No	Yes	1	No	Complete
181	232	43	Female	63.1	167	23	Married	Unemployed	Secondary	934	INSTI-based	NNRTI + NRTI	96	Supppressed	1	Target not detected	1	Target not detected	1		56.31	15	4.89	13.9							280			No	No	0	No	No	1	No	Complete
142	246	36	Male	105	174	34	Married	Employed	Tertiary	373	INSTI-based	NNRTI + NRTI	119	Supppressed	1	Target not detected	1	Target not detected	1		96.66	40.8	4.6	14	1.67	2.19		0.74			227	120	80	No	No	0	No	No	1	No	Complete
155	257	68	Male	90	28	28	Married	Unemployed	Tertiary	875	INSTI-based	INSTI-based	132	Supppressed	1	Target not detected	1	Target not detected	1		97.41	22.7	5.07	15.2	0.77	4		0.27			187	115	77	No	No	0	No	No	Not disclosed	No	Complete
330	262	20	Female	50.8	155.5	20	Single	Unemployed	Secondary	535	INSTI-based	NNRTI + NRTI	121	Supppressed	1	Target not detected	1	Target not detected	1		49.1		4.4	11.6	1.61	2.41		0.38			363	111	67	No	No	0	No	No	Not disclosed	Not indicated	Complete
326	265	46	Female	70	171	24	Married	Employed	Tertiary	431	INSTI-based	INSTI-based	142	Supppressed	1	Target not detected	1	Target not detected	1		84.2	24										146	88	No	Yes	0	No	No	1	No	Complete
325	267	24	Male	63.5	177	20	Single	Unemployed	Tertiary	476	INSTI-based	PI-based	142	Supppressed	1	Target not detected	1	Target not detected	1			71.75	3.3	15.4	1.7	1.5		0.1			109	121	64	No	No	0	Yes	Yes	Not disclosed	Not indicated	Complete
134	269	51	Male	59.6	173	20	Married	Unemployed	Secondary	1241	INSTI-based	NNRTI + NRTI	144	Supppressed	1	Target not detected	1	Target not detected	1		85.6	27	5.45	12.8	2.87	2		0.58			396	127	96	No	No	0	Yes	Yes	1	No	Complete
170	301	40	Female	56	188	22	Married	Unemployed	Secondary	675	INSTI-based	NNRTI + NRTI	147	Supppressed	1	Target not detected	1	Target not detected	1		59.8		13.3	7.8							409	113	73	No	No	0	No	No	1	No	Complete
169	302	44	Female	67.1	158	27	Married	Employed	Tertiary	374	INSTI-based	NNRTI + NRTI	141	Supppressed	1	Target not detected	1	Target not detected	1		78.6	12.4	3.7	13	1.31	2.15		0.24			235	102	59	No	No	0	No	No	1	No	Complete
187	304	49	Female	62.9	165	23	widowed	Unemployed	Secondary	869	INSTI-based	NNRTI + NRTI	144	Supppressed	1	Target not detected	1	Target not detected	1		99.98	26	4.22	12.7	1.87	2.02		0.33			246	120	70	No	No	0	No	No	1	No	Complete
186	306	20	Female	48.6	156	21	Single	Unemployed	Primary	546	INSTI-based	NNRTI + NRTI	144	Supppressed	1	Target not detected	1	Target not detected	1		48.86		4.57	12.5	2.41	1.79		0.37			268	115	79	No	No	0	No	No	Not disclosed	Yes	Complete
189	309	46	Female	109.5	161	41	Married	Unemployed	Secondary	1297	INSTI-based	NNRTI + NRTI	145	Supppressed	1	Target not detected	1	Target not detected	1		50.5	22.4	7.74	11.3	2.3	4.78		0.66			365	140	110	No	Yes	0	No	Yes	1	No	Complete
210	317	24	Female	62.9	164	23	Single	Unemployed	Tertiary	673	INSTI-based	NNRTI + NRTI	133	Supppressed	1	Target not detected	1	Target not detected	1		62.63	9.9	8.25	13.2							347	118	75	No	No	0	No	No	1	No	Complete
332	319	37	Female	70.5	157	28	Married	Unemployed	Primary	454	INSTI-based	NNRTI + NRTI	132	Supppressed	1	Target not detected	1	Target not detected	1		85.2											118	79	No	No	> or =2	Yes	Yes	1	No	Complete
217	321	23	Male	61.3	164	23	Single	Unemployed	Primary	735	INSTI-based	NNRTI + NRTI	144	Supppressed	1	Target not detected	1	Target not detected	1		63.89	13.6	5.6	11.4	2.65	2.55		0.4			310	115	59	No	No	0	No	No	Not disclosed	Not indicated	Complete
173	325	51	Female	60	161	23	widowed	Employed	Tertiary	382	INSTI-based	NNRTI + NRTI	162	Supppressed	1	Target not detected	1	Target not detected	1		91	22.4	3.65	9.8	0.69		1	1.83	0.07	0.06	438	189	135	No	Yes	0	Yes	Yes	1	No	Complete
172	326	31	Female	72.1	152	31	Single	Unemployed	Secondary	401	INSTI-based	NNRTI + NRTI	173	Supppressed	1	Target not detected	1	Target not detected	1		93	36.2	7.3	9.5							374	102	69	No	No	0	No	Yes	1	No	Complete
171	327	49	Female	65.4	169	23	Divorced	Employed	Tertiary	692	INSTI-based	NNRTI + NRTI	151	Supppressed	1	Target not detected	1	Target not detected	1			15	2.9	9.1	1.61	1.05		0.24			84	101	64	No	No	0	No	No	1	No	Complete
118	334	23	Female	48.5	150	22	Single	Unemployed	Tertiary	527	INSTI-based	NNRTI + NRTI	204	Supppressed	1	Target not detected	1	Target not detected	1		86.28	18.5	3.79	11.5	1.59	1.71		0.49			348	99	57	No	No	0	No	No	Not disclosed	Yes	Complete
165	340	24	Female	66.7	160	26	Single	Unemployed	Secondary	1135	INSTI-based	NNRTI + NRTI	117	Supppressed	1	Target not detected	1	Target not detected	1		64.27	12.6	5.31	11.9							443	114	72	No	No	0	Yes	Yes	Not disclosed	No	Complete
161	342	49	Male	58.1	167	24	Married	Unemployed	Secondary	315	INSTI-based	NNRTI + NRTI	61	Supppressed	1	Target not detected	1	Target not detected	1		227.9	12.1	4	9.7	1.57	2.24		0.19			177	136	91	No	No	0	No	No	1	No	Complete
163	348	22	Male	48.2	170	17	Single	Unemployed	Secondary	463	INSTI-based	NNRTI + NRTI	211	Supppressed	1	Target not detected	1	Target not detected	1		65.82	6.1	5.38	14.8	3.16	1.88		0.34			252	123	90	No	No	0	No	No	Not disclosed	Yes	Complete
176	354	44	Female	70.5	159	27.9	Married	Unemployed	Secondary	473	INSTI-based	NNRTI + NRTI	208	Supppressed	1	Target not detected	1	Target not detected	1		70.2	17.4	4.8	11.7	1.14	3.52		0.14			240	147	94	No	Yes	0	No	No	1	No	Complete
126	363	24	Male	54.6	164	20	Single	Unemployed	Secondary	399	INSTI-based	NNRTI + NRTI	206	Supppressed	1	Target not detected	1	Target not detected	1		78.67	15.2	3.84	13.3	1.55	1.82		0.47			348	134	74	No	No	0	No	No	Not disclosed	Not indicated	Complete
47	365	21	Female	59.2	150	26.3	Single	Employed	Secondary	809	INSTI-based	INSTI-based	176	Supppressed	1	Target not detected	1	Target not detected	1		49.79	20	5.78	8.9							456			No	No	0	No	No	Not disclosed	Yes	Complete
46	369	23	Male	47.8	166	17.6	Single	Unemployed	Secondary	641	INSTI-based	NNRTI + NRTI	192	Supppressed	1	Target not detected	1	Target not detected	1		88.56	38.4	4.23	14.7							214	113	64	No	No	0	No	No	Not disclosed	Not indicated	Complete
49	372	24	Male	54.6	165	20	Single	Unemployed	Secondary	618	INSTI-based	PI-based	192	Supppressed	1	Target not detected	1	Target not detected	1		75.55	21.4	5.07	16.3							212	100	60	No	No	1	No	No	1	Yes	Complete
51	375	22	Female	56.5	152	24	Single	Unemployed	Primary	1060	INSTI-based	NNRTI + NRTI	192	Supppressed	1	Target not detected	1	Target not detected	1		51.63	20.2	5.9	11.3							353	119	62	No	No	0	No	No	1	Yes	Complete
52	378	27	Male	73.6	174	24	Single	Unemployed	Secondary	786	INSTI-based	NNRTI + NRTI	175	Supppressed	1	Target not detected	1	Target not detected	1		104.2	15.7	10.7	7.4							384	108	66	No	No	0	No	No	1	Yes	Complete
120	381	32	Female	59.5	151	25	Married	Unemployed	Secondary	481	INSTI-based	NNRTI + NRTI	180	Supppressed	1	Target not detected	1	Target not detected	1		76.89	27.3	4.8	13.6	1.56	2.78		0.46			381	124	74	No	No	0	No	No	1	No	Complete
61	56	18	Male	44	154	19	Single	Unemployed	Secondary	1193	INSTI-based	NNRTI + NRTI	194	Supppressed	1	Target not detected	1	less than 20 copies/ml	1		76	18.1	5.71	12.5	2	3.11		0.6			449	115	80	No	No	0	No	Yes	Not disclosed	Yes	Complete
184	70	15	Female	61.5	159	24	Single	Unemployed	Secondary	819	INSTI-based	NNRTI + NRTI	195	Supppressed	1	Target not detected	1	less than 20 copies/ml	1		41.6	20.5	5.29	13.6	2.78	2.02		0.49			361			No	No	0	No	No	Not disclosed	Yes	Complete
102	100	17	Male	78.2	182	24	Single	Unemployed	Secondary	865	INSTI-based	NNRTI + NRTI	204	Supppressed	1	Target not detected	1	less than 20 copies/ml	1		62.41	11.3										111	73	No	No	0	No	No	Not disclosed	Yes	Complete
156	256	42	Female	65	171	22	Divorced	Unemployed	Primary	374	INSTI-based	NNRTI + NRTI	117	Supppressed	1	Target not detected	1	less than 20 copies/ml	1		81.27	44.1	3.1	15.3	0.93	1.58		0.59			182	95	53	No	No	0	No	No	1	No	Complete
316	351	20	Female	57.2	157	23	Single	Unemployed	Secondary	916	INSTI-based	NNRTI + NRTI	202	Supppressed	1	Target not detected	1	less than 20 copies/ml	1			4.9	4	5.8	1.6	2.21		0.19			115	126	70	No	No	0	Yes	Yes	Not disclosed	Yes	Complete
253	27	16	Male	39.8	154	16	Single	Unemployed	Secondary	236	INSTI-based	NNRTI + NRTI	120	Supppressed	1	less than 20 copies/ml	1	20-1000 copies/ml	1			23.2	5.32	11.6							263	100	55	No	No	0	No	No	Not disclosed	Yes	Complete
15	83	17	Female	32.8	156	21	Single	Unemployed	Secondary	333	INSTI-based	NNRTI + NRTI	84	Supppressed	1	less than 20 copies/ml	1	20-1000 copies/ml	1		46.4	33.1	7.72	9.5							466	98	52	No	No	1	No	Yes	Not disclosed	Yes	Complete
108	114	15	Female	49.4	166	18	Single	Unemployed	Secondary	494	INSTI-based	PI-based	131	Supppressed	1	less than 20 copies/ml	1	20-1000 copies/ml	1		47.87	4.2	4.5	12.6							367	115	72	No	No	0	No	No	Not disclosed	Yes	Complete
144	253	20	Male	44.1	169	15	Single	Unemployed	Tertiary	425	INSTI-based	NNRTI + NRTI	117	Supppressed	1	less than 20 copies/ml	1	20-1000 copies/ml	1		58.7	8.1	2.7	10.6	1	1.52		0.18			250	118	78	No	No	1	No	No	Not disclosed	Not indicated	Complete
153	259	78	Female	68.6	170	24	widowed	Unemployed	No education	390	INSTI-based	NNRTI + NRTI	135	Supppressed	1	less than 20 copies/ml	1	20-1000 copies/ml	1		103	23.4	3.97	12.9							218	104	82	No	No	1	No	Yes	Not disclosed	No	Complete
113	379	21	Female	48.1	122	32.3	Single	Unemployed	Secondary	423	INSTI-based	NNRTI + NRTI	196	Supppressed	1	less than 20 copies/ml	1	20-1000 copies/ml	1		48.83	17.9	8.4	12.7	4.86	2.83		0.71			253	122	67	No	No	0	No	No	Not disclosed	Yes	Complete
25	8	18	Male	48.3	166.5	17	Single	Unemployed	Secondary	998	INSTI-based	NNRTI + NRTI	204	Supppressed	1	less than 20 copies/ml	1	Target not detected	1		66.48	15.5	16.5	7	10	5.03		1.47			193	94	48	No	No	0	No	No	1	Yes	Complete
351	47	15	Male	40.6	158	16	Single	Unemployed	Secondary	429	INSTI-based	NNRTI + NRTI	63	Supppressed	1	less than 20 copies/ml	1	Target not detected	1		40.6													No	No	0	No	No	Not disclosed	Yes	Complete
230	86	50	Female	58.3	162	22	Divorced	Employed	Tertiary	581	INSTI-based	NNRTI + NRTI	144	Supppressed	1	less than 20 copies/ml	1	Target not detected	1		78.8		3.5	12.9	2.31	1.01		0.18			212	156	102	No	Yes	1	No	Yes	1	No	Complete
318	88	26	Female	51.3	163	19	Single	Unemployed	Tertiary	472	INSTI-based	INSTI-based	201	Supppressed	1	less than 20 copies/ml	1	Target not detected	1		62.24	15.3										104	69	No	No	0	Yes	Yes	Not disclosed	Not indicated	Complete
231	137	41	Male	59.5	165	21.9	Married	Unemployed	Secondary	503	INSTI-based	NNRTI + NRTI	69	Supppressed	1	less than 20 copies/ml	1	Target not detected	1		99.79	77.1	2.8	13.5							213	127	77	No	No	0	No	Yes	1	No	Complete
24	155	17	Male	53.3	163	19	Single	Unemployed	Secondary	665	INSTI-based	PI-based	183	Supppressed	1	less than 20 copies/ml	1	Target not detected	1		25.4	29.5	3.74	13.9							193	116	65	No	No	0	No	No	Not disclosed	Not indicated	Complete
344	157	58	Female	96.7	151	42	Divorced	Employed	Tertiary		INSTI-based	NNRTI + NRTI	96	Supppressed	1	less than 20 copies/ml	1	Target not detected	1															No	Yes	0	No	No	1	No	Complete
207	189	25	Female	71.9	153	30	Single	Unemployed	Secondary	470	INSTI-based	NNRTI + NRTI	59	Supppressed	1	less than 20 copies/ml	1	Target not detected	1		52.5	12.9	3.73	13.7	1.68	1.75		0.3			319	113	66	No	No	0	No	Yes	Not disclosed	Not indicated	Complete
66	229	40	Female	65.1	150	28	Married	Unemployed	Secondary	699	INSTI-based	NNRTI + NRTI	120	Supppressed	1	less than 20 copies/ml	1	Target not detected	1		85.77	17.4	4.83	13.7							263	113	73	No	No	0	No	No	1	No	Complete
213	313	30	Male	59.2	174	20	Single	Unemployed	Secondary	633	INSTI-based	NNRTI + NRTI	57	Supppressed	1	less than 20 copies/ml	1	Target not detected	1		85.71	33.2	3.99	13.3							279	112	78	No	No	1	No	Yes	1	No	Complete
212	315	48	Female	78.2	173	25	Married	Employed	Secondary	362	INSTI-based	NNRTI + NRTI	136	Supppressed	1	less than 20 copies/ml	1	Target not detected	1		91.26	42.9	3.9	11.1	1.74	2		0.16			387	123	74	No	No	0	Yes	Yes	1	No	Complete
53	338	18	Female	63.8	164	23	Single	Unemployed	Secondary	931	INSTI-based	PI-based	199	Supppressed	1	less than 20 copies/ml	1	Target not detected	1		36.8	22	4.22	14							296	98	76	No	No	0	No	No	Not disclosed	Yes	Complete
164	344	21	Male	48.7	163	18	Single	Unemployed	Secondary	304	INSTI-based	NNRTI + NRTI	211	Supppressed	1	less than 20 copies/ml	1	Target not detected	1		84.7	35.7	5.8	14.2	3.76	1.65		0.39			198	111	66	No	No	0	No	Yes	Not disclosed	Yes	Complete
117	353	46	Female	66	164	25	Married	Unemployed	Secondary	875	INSTI-based	NNRTI + NRTI	200	Supppressed	1	less than 20 copies/ml	1	Target not detected	1		55	28	5.8	12.6	2.31	3.18		0.31			328	120	80	No	No	1	Yes	Yes	1	No	Complete
311	357	22	Female	48.2	158	19.3	Single	Unemployed	Secondary	856	INSTI-based	NNRTI + NRTI	196	Supppressed	1	less than 20 copies/ml	1	Target not detected	1		58.81		6.3	11.9	2.38	3.61		0.31			431	91	51	No	No	0	Yes	Yes	1	Yes	Complete
124	366	44	Female	69.2	153	30	Divorced	Unemployed	Primary	361	INSTI-based	NNRTI + NRTI	144	Supppressed	1	less than 20 copies/ml	1	Target not detected	1		69.04	24.5	7.46	14.9	2.31	4.47		0.68			260	172	123	No	Yes	1	No	No	1	No	Complete
386	335	26	Female	51.3	163	19	Single	Unemployed	Secondary	472	INSTI-based	INSTI-based	208	Supppressed	1	less than 20 copies/ml	1	Target not detected	1		62.24	15.3										62.24	15.3	No	No	0	Yes	Yes	1	Yes	Complete
302	144	18	Female	51.1	166	18.5	Single	Unemployed	Secondary	337	INSTI-based	INSTI-based	180	Supppressed	1	less than 20 copies/ml	1	less than 20 copies/ml	1		50.2	17.2	3.24	12.2							236			No	No	0	No	No	Not disclosed	Not indicated	Complete
143	254	20	Female	61.7	158	23	Single	Unemployed	Secondary	490	INSTI-based	NNRTI + NRTI	117	Supppressed	1	less than 20 copies/ml	1	less than 20 copies/ml	1		70.61	11	7.75	11.4	1.71	5.21		0.83			312	111	67	No	No	0	No	No	Not disclosed	Not indicated	Complete
379	197	40	Female	62.9	158	25	Married	Unemployed	Secondary	313	INSTI-based	NNRTI + NRTI	55	Supppressed	1	˃1000 Copies/ml	0	Target not detected	1				2.97	13.8							192	103	72	No	No	0	No	No	Not disclosed	Not indicated	Complete
383	89	39	Male	83.5	165	30	Married	Employed	Tertiary	1042	INSTI-based	NNRTI + NRTI	120	Supppressed	1	˃1000 Copies/ml	0	less than 20 copies/ml	1		88.79	36.4										115	68	No	No	0	Yes	Yes	1	No	Complete
384	285	22	Female	48	150	21.3	Married	Unemployed	Secondary	645	INSTI-based	NNRTI + NRTI	192	Supppressed	1	˃1000 Copies/ml	0	less than 20 copies/ml	1		68.53	19.7	8.4	12.8	4.86	2.83		0.71			204	108	68	No	No	1	Yes	Yes	1	Yes	Complete
378	196	34	Female	70	163	26.3	Divorced	Unemployed	Primary	280	INSTI-based	NNRTI + NRTI	59	Supppressed	1	˃1000 Copies/ml	0	20-1000 copies/ml	1		83.63	32												No	No	0	No	No	Not disclosed	Not indicated	Complete
227	129	16	Female	56.4	154	24	Single	Unemployed	Secondary	432	INSTI-based	NNRTI + NRTI	116	Supppressed	1	˃1000 Copies/ml	0	Target not detected	1		57.77	16.9	3.71	12							392			No	No	0	No	No	Not disclosed	Yes	Complete
283	19	19	Female	54.3	158	21	Single	Unemployed	Tertiary	648	INSTI-based	NNRTI + NRTI	208	Unsuppressed	0	20-1000 copies/ml	1	>1000 copies/ml	0		36.5	13.9	4.4	7	1.5	2.64		0.26			530			No	No	0	No	No	Not disclosed	Not indicated	Complete
341	50	18	Male	61.3	176	20	Single	Unemployed	Secondary	1182	INSTI-based	NNRTI + NRTI	190	Unsuppressed	0	20-1000 copies/ml	1	>1000 copies/ml	0		82.25	50												No	No	> or =2	No	No	Not disclosed	Not indicated	Complete
1	153	18	Male	56.7	172	19.2	Single	Unemployed	Secondary	850	INSTI-based	NNRTI + NRTI	72	Unsuppressed	0	20-1000 copies/ml	1	>1000 copies/ml	0		58.98	24.4	7.4	10.5	2.73	4.53		0.14			584	110	80	No	No	0	No	No	Not disclosed	Not indicated	Complete
288	161	22	Male	56.2	165	20.6	Single	Unemployed		346	INSTI-based	PI-based	180	Unsuppressed	0	20-1000 copies/ml	1	>1000 copies/ml	0															No	No	0	No	Yes	Not disclosed	Not indicated	Complete
296	163	28	Female	46.5	160	18	Married	Unemployed	Primary	214	INSTI-based	PI-based	228	Unsuppressed	0	20-1000 copies/ml	1	>1000 copies/ml	0		68.66	16.3												No	No	> or =2	No	No	Not disclosed	Not indicated	Complete
280	272	19	Male	43	157	18	Single	Unemployed	Secondary	1190	INSTI-based	PI-based	195	Unsuppressed	0	20-1000 copies/ml	1	>1000 copies/ml	0		60.73	23.2	4.46	11.2	3.12	1.05		0.29			514			No	No	0	No	Yes	Not disclosed	Not indicated	Complete
282	278	19	Female	56.7	157	23	Single	Unemployed	Secondary	399	INSTI-based	NNRTI + NRTI	123	Unsuppressed	0	20-1000 copies/ml	1	>1000 copies/ml	0		54.36	21.1	4.65	10.5							262			No	No	0	No	No	Not disclosed	Not indicated	Complete
290	279	17	Female	70.5	154	29.7	Single	Unemployed	Tertiary	380	INSTI-based	NNRTI + NRTI	72	Unsuppressed	0	20-1000 copies/ml	1	>1000 copies/ml	0		58.1	16.6	12.3	14							208	110	65	No	No	1	No	Yes	Not disclosed	Not indicated	Complete
278	293	17	Male	78.2	182	24	Single	Unemployed	Secondary	865	INSTI-based	NNRTI + NRTI	205	Unsuppressed	0	20-1000 copies/ml	1	>1000 copies/ml	0		62.41	11.3	4.1	13.9	2.13	1.75		0.22			460			No	No	0	No	No	Not disclosed	Not indicated	Complete
101	99	19	Female	47.9	169	16.8	Single	Unemployed	Secondary	546	INSTI-based	NNRTI + NRTI	54	Unsuppressed	0	>1000 copies/ml	0	>1000 copies/ml	0		63.35	19.5	4.4	9							367			No	No	> or =2	No	Yes	Not disclosed	Yes	Complete
103	101	16	Female	41.3	150	18	Single	Unemployed	Secondary	1280	INSTI-based	PI-based	80	Unsuppressed	0	>1000 copies/ml	0	>1000 copies/ml	0		53.3	17.8	6.36	10.8							419	126	79	No	No	0	No	No	Not disclosed	Yes	Complete
104	102	18	Male	42	155	18	Single	Unemployed	Secondary	163	INSTI-based	NNRTI + NRTI	95	Unsuppressed	0	>1000 copies/ml	0	>1000 copies/ml	0		49.5	19.3	7.43	10.9							300	122	72	No	No	0	No	No	Not disclosed	Yes	Complete
105	103	16	Male	40	154	17	Single	Unemployed	Secondary	665	INSTI-based	NNRTI + NRTI	111	Unsuppressed	0	>1000 copies/ml	0	>1000 copies/ml	0		47.26	20.5	4.22	10.8							429	100	64	No	No	> or =2	No	Yes	Not disclosed	Yes	Complete
293	156	28	Female	43.2	164	16	Married	Unemployed	Secondary	380	INSTI-based	INSTI-based	226	Unsuppressed	0	>1000 copies/ml	0	>1000 copies/ml	0		53.04		4.4	11	1.41	2.5		0.49			132			No	No	> or =2	No	Yes	Not disclosed	Not indicated	Complete
287	158	26	Male	54.2	150	24.1	Single	Unemployed	Secondary		INSTI-based	NNRTI + NRTI	228	Unsuppressed	0	>1000 copies/ml	0	>1000 copies/ml	0													123	70	No	No	> or =2	No	Yes	1	Not indicated	Complete
294	159	21	Female	46.1	155	19.1	Single	Unemployed	Secondary	372	INSTI-based	PI-based	60	Unsuppressed	0	>1000 copies/ml	0	>1000 copies/ml	0		48.3	9.1												No	No	> or =2	No	Yes	Not disclosed	Not indicated	Complete
375	162	31	Female	63.2	151	27.7	Married	Unemployed	Secondary	226	INSTI-based	INSTI-based	61	Unsuppressed	0	>1000 copies/ml	0	>1000 copies/ml	0	PI Major: M46L NNRTI: V179VAIT	88	17	1.8	11.4	0.58	1		0.22			224			No	No	> or =2	No	Yes	1	No	Complete
298	165	18	Male	55.3	164	20	Single	Unemployed	Secondary	454	INSTI-based	PI-based	147	Unsuppressed	0	>1000 copies/ml	0	>1000 copies/ml	0		57.5	26.4	9.1	13.4							234	136	75	No	No	0	No	Yes	Not disclosed	Not indicated	Complete
299	166	23	Female	46.2	166	17	Single	Unemployed	Primary	284	INSTI-based	NNRTI + NRTI	156	Unsuppressed	0	>1000 copies/ml	0	>1000 copies/ml	0															No	No	> or =2	Yes	Yes	1	Not indicated	Complete
291	167	20	Female	46.3	180	14.3	Single	Unemployed	Secondary		INSTI-based	INSTI-based	142	Unsuppressed	0	>1000 copies/ml	0	>1000 copies/ml	0															No	No	> or =2	No	Yes	Not disclosed	Not indicated	Complete
376	168	41	Female	52.4	157	21	Married	Unemployed	Primary	340	INSTI-based	PI-based	120	Unsuppressed	0	>1000 copies/ml	0	>1000 copies/ml	0	PI Accessory: V32VALP, L33LF NRTI: K65R NNRTI: K103N, V106M			4.06	12.9	1.91	1.8		0.35			424			No	No	> or =2	Yes	Yes	1	No	Complete
279	271	18	Male	47.2	163	18	Single	Unemployed	Secondary	860	INSTI-based	PI-based		Unsuppressed	0	>1000 copies/ml	0	>1000 copies/ml	0		49.37	17	9.17	11.7							268			No	No	1	No	Yes	Not disclosed	Not indicated	Complete
364	273	16	Male	44.6	159	17	Single	Unemployed	Secondary	1207	INSTI-based	NNRTI + NRTI	168	Unsuppressed	0	>1000 copies/ml	0	>1000 copies/ml	0		47.8	19.2	4.83	11	2.7	1.6		0.53			281			No	No	0	No	No	Not disclosed	Yes	Complete
373	274	15	Male	46.8	169	17	Single	Unemployed	Secondary		INSTI-based	PI-based	186	Unsuppressed	0	>1000 copies/ml	0	>1000 copies/ml	0	NRTI: A62AV, K65R, S68N, T69del, M184MV NNRTI: K101E, V179F, Y181C, G190S														No	No	> or =2	No	Yes	Not disclosed	Yes	Complete
365	275	16	Female	45	150	20	Single	Unemployed	Secondary	766	INSTI-based	NNRTI + NRTI	204	Unsuppressed	0	>1000 copies/ml	0	>1000 copies/ml	0		77.18	9.5												No	No	0	No	No	Not disclosed	Not indicated	Complete
374	276	19	Male	41.1	155	17	Single	Unemployed	Secondary		INSTI-based	INSTI-based	144	Unsuppressed	0	>1000 copies/ml	0	>1000 copies/ml	0	NRTI: M184MV NNRTI: A98G, K101E, Y181C, G190A														No	No	> or =2	No	No	Not disclosed	Not indicated	Complete
276	290	17	Female	42.7	146	20	Single	Unemployed	Secondary	404	INSTI-based	NNRTI + NRTI	46	Unsuppressed	0	>1000 copies/ml	0	>1000 copies/ml	0		23.8	10.4	5.21	9.6							456			No	No	0	No	No	Not disclosed	Not indicated	Complete
275	291	16	Female	41.3	150	18	Single	Unemployed	Secondary	1250	INSTI-based	NNRTI + NRTI	120	Unsuppressed	0	>1000 copies/ml	0	>1000 copies/ml	0		53.67	17.8	3	11.9	1.5	1.25		0.25			333			No	No	0	No	No	Not disclosed	Not indicated	Complete
277	292	17	Female	61.5	154	25	Single	Unemployed	Secondary	918	INSTI-based	NNRTI + NRTI	129	Unsuppressed	0	>1000 copies/ml	0	>1000 copies/ml	0		63.86	53.1	5.2	10	2.6	1.85		0.75			215			No	No	0	No	No	Not disclosed	Not indicated	Complete
368	74	58	Female	46.6	153	21	widowed	Unemployed	No education		INSTI-based	NNRTI + NRTI	192	Unsuppressed	0	Target not detected	1	>1000 copies/ml	0		115	25										114	64	No	No	0	No	Yes	Not disclosed	No	Complete
295	160	20	Male	58.9	167	21	Single	Unemployed	Primary	760	INSTI-based	NNRTI + NRTI	45	Unsuppressed	0	Target not detected	1	>1000 copies/ml	0		81.9	23										116	60	No	No	> or =2	No	No	1	Yes	Complete
292	169	74	Female	65.2	147	31	widowed	Unemployed	Primary	651	INSTI-based	INSTI-based	48	Unsuppressed	0	Target not detected	1	>1000 copies/ml	0		111.75	25.8										137	83	No	No	> or =2	No	Yes	Not disclosed	Not indicated	Complete
286	200	46	Female	97.6	168	34.6	Married	Employed	Tertiary	485	INSTI-based	NNRTI + NRTI	120	Unsuppressed	0	Target not detected	1	>1000 copies/ml	0		73.3	33	2.8	13.9	1.11	0.9		0.79			246			No	No	0	No	No	Not disclosed	Not indicated	Complete
285	201	28	Female	68.9	150	30.6	Single	Unemployed	Primary	653	INSTI-based	NNRTI + NRTI	36	Unsuppressed	0	Target not detected	1	>1000 copies/ml	0				5.39	13.8	2.66	2.31		0.42			304			No	No	0	No	No	Not disclosed	Not indicated	Complete
284	221	46	Female	53	160	21	Single	Unemployed	No education		INSTI-based	NNRTI + NRTI	55	Unsuppressed	0	Target not detected	1	>1000 copies/ml	0		69	17	4.75	12.2	1.63	2.67		0.45			280	100	75	No	No	> or =2	No	No	1	No	Complete
297	164	20	Male	36.3	153	16	Single	Unemployed	Secondary	1146	INSTI-based	PI-based	204	Unsuppressed	0	less than 20 copies/ml	1	>1000 copies/ml	0		42.6	16.1	9.41	10.4	2.83	5.81		0.77			372			No	No	0	No	No	Not disclosed	Not indicated	Complete
281	277	16	Male	47.1	160	19	Single	Unemployed	Secondary		INSTI-based	INSTI-based	108	Unsuppressed	0	less than 20 copies/ml	1	>1000 copies/ml	0				2.9	12.5	1.62	1.08		0.2			183			No	No	1	No	Yes	Not disclosed	Not indicated	Complete
