# Supplementary material for: Viral load suppression and HIV-1 drug resistance mutations in persons with HIV on TLD/TAFED in Zambia
Source: PLoS One. 2024 Sep 6;19(9):e0308869. doi: 10.1371/journal.pone.0308869 (PMC11379217; doi:10.1371/journal.pone.0308869)
Supplement: S3 File — (TXT) [file pone.0308869.s003.txt]

TGGCAGCGACCCCTTGTCTCAATAAAGGTAGGGGGCCAAAYAAAGGAGGCTCTCTTAGACACAGGGGCAGATGATACAGTAYTAGAAGAAATAAATTTRCCAGGAAAATGGAAACCAAAAATGATAGGGGGAATTGGAGGTTTTATCAAAGTWAGGCAATATGATCAAATACCTATAGAAATCTGTGGAAAAAAGGCTATAGGTACAGTATTAGTAGGACCTACACCTGTCAACATAATTGGAAGAAATTTGTTGACTCAGCTTGGATGCACACTAAATTTTCCAATTAGTCCTATTGAAACTGTACCAGTAAAATTAARACCAGGAATGGATGGCCCAAAAGTTAAACAATGGCCATTGACAGAAGAGAAAATAAAAGCATTRACAGAAATTTGTGAGGARATGGARAAGGAGGGAAAAATCACAAAAATTGGGCCTGAAAATCCCTATAACACTCCAGTATTTGCCATAAARAAGAAAGACAGCAMTAAATGGAGAAARYTAGTAGATTTCAGGGAACTCAATAAAAGAACTCAAGATTTTTGGGAARTTCAATTAGGAATACCACATCCATCAGGGTTAARAAAGAACAARTCAGTGACAGTATTGGATGTGGGGGATGCATATTTTTCAGTTCCTTTAGATGAAGACTTCAGRAAATATACAGCATTCACCATACCTAGTATAAACAATGAAACACCAGGAATTAGATATCAATACAATGTGCTYCCACAGGGATGGAAGGGATCACCAGCAATATTCCAGAGTAGCATGCTAAAAATTTTAGRGCCCTTCAGGGCACAAAATCCAGRAATAGTCATCTRTCAATATRTGGATGACTTGTAYGTAGGATCTGACTTAGAAATAGGGCAACATAGAGCAAAAATAGAAGAGTTAAGAGAACATCTATTAAAGTGGGGAYTTACCACACCAGACAAGAAGCATCAGAAAGAACCCCCATTTCTCTGGATGGGGTATGAACTCCATCCTGACAAATGGACAGTACAGCCCATACAGCTGCCAGAAAAGGATAGC
